# Supplementary material for: Proteomics Landscape of Host-Pathogen Interaction in Acinetobacter baumannii Infected Mouse Lung
Source: Front Genet. 2021 May 7;12:563516. doi: 10.3389/fgene.2021.563516 (PMC8138179; doi:10.3389/fgene.2021.563516)
Supplement: Supplementary Table 1 — List of differentially expressed proteins identified between CON and INF sample group of mice lung. [file Table_1.XLSX]

## Sheet: yierFC1pro_CF
Protein.ID	Gene.name	INF1	INF2	INF3	CON1	CON2	CON3	FC1	log2_FC1	Pvalue1	-log10 Pvalue
O88968	Tcn2	1.23519	1.22497	1.27618	0.847091	0.857508	0.850834	1.39993	0.485351	1.6e-05	-4.79588
P30993	C5ar1	-1.11634	-1.15166	-1.16307	-1.63917	-1.69254	-1.62662	1.51817	0.60233	3.23e-05	-4.4908
Q8VDL4	Adpgk	0.266244	0.307257	0.318009	-0.0196038	0.0145668	-0.0431762	1.32361	0.404475	0.000168747	-3.77276
P48999	Alox5	-1.46177	-1.48177	-1.47846	-1.84633	-1.8847	-1.79117	1.37551	0.459968	0.000191864	-3.71701
O08692	Ngp	3.04438	3.04949	3.28975	2.0177	2.10585	1.98755	2.26727	1.18096	0.000247688	-3.6061
Q8VC88	Gca	-2.11155	-2.23802	-2.20111	-2.87076	-2.75068	-2.8051	1.64781	0.72055	0.000256838	-3.59034
O54791	Maff	-0.0175184	-0.149771	0.106271	-1.17069	-1.03996	-1.0235	2.22174	1.15169	0.000267051	-3.57341
P14901	Hmox1	0.760307	0.78944	0.669409	-0.0693132	0.061897	0.0815986	1.75616	0.812421	0.000276392	-3.55847
P27005	S100a8	1.28109	1.21392	1.55533	-0.0635116	0.0473085	-0.153956	2.82081	1.49611	0.000298353	-3.52527
Q64337	Sqstm1	0.448934	0.21748	0.527796	-0.702707	-0.61611	-0.681841	2.23419	1.15975	0.000386503	-3.41285
P51437	Camp	2.03577	1.95097	2.41115	0.596499	0.566142	0.430807	3.23392	1.69329	0.000439228	-3.35731
Q8K426	Retnlg	0.289587	0.153788	0.448826	-0.691926	-0.642176	-0.783308	2.13318	1.09301	0.000450277	-3.34652
P41245	Mmp9	1.74712	1.69775	1.9884	0.854814	0.901279	0.777211	2.07971	1.05638	0.000565311	-3.24771
P08071	Ltf	4.52633	4.39746	4.84052	3.31431	3.32541	3.23858	2.6197	1.3894	0.000647666	-3.18865
P05367	Saa2	-1.62984	-1.15006	-1.46168	-4.12644	-3.44881	-4.16648	5.93316	2.5688	0.00077788	-3.10909
O09046	Oxla	-1.04948	-1.07835	-0.825879	-1.76526	-1.73941	-1.70339	1.79497	0.843958	0.000778952	-3.10849
A3KGF7	Plcb2	-2.23174	-2.30777	-2.28297	-2.57217	-2.5187	-2.51849	1.28045	0.356657	0.000788727	-3.10307
P31725	S100a9	3.38208	3.27797	3.60875	2.24292	2.42335	2.13851	2.36404	1.24126	0.000843513	-3.07391
P09602	Hmgn2	0.258654	0.192935	0.235342	0.0177001	0.0486259	0.00855386	1.22821	0.296553	0.000853841	-3.06862
P51949	Mnat1	-3.85619	-3.86528	-3.74956	-3.46773	-3.4056	-3.46424	0.819609	-0.286993	0.00086617	-3.0624
Q61696	Hspa1a	3.40626	3.28449	3.50554	2.73455	2.71363	2.82208	1.66431	0.734921	0.000876206	-3.05739
P11672	Lcn2	0.800462	0.563674	0.90926	-0.492457	-0.278868	-0.581911	2.45747	1.29717	0.000884415	-3.05334
P35461	Ly6g	-1.75907	-1.93039	-1.49468	-2.96322	-2.83885	-2.8805	2.40006	1.26307	0.000903525	-3.04406
A2AEP0	Obp1b	1.48394	1.6514	2.58263	-1.12827	-1.14059	-1.07609	9.02428	3.17381	0.000910008	-3.04095
Q8R2S8	Cd177	1.33361	1.29612	1.56241	0.390269	0.580899	0.345072	2.06513	1.04624	0.000962061	-3.0168
Q61096	Prtn3	0.218459	0.21575	0.461982	-0.500273	-0.464772	-0.62962	1.88891	0.917552	0.000974213	-3.01135
Q6A037	N4bp1	-3.09437	-3.14375	-3.0811	-2.73451	-2.68275	-2.81171	0.827178	-0.27373	0.000984555	-3.00676
Q61114	Bpifb1	1.51711	0.714384	0.722667	-1.37204	-1.4199	-1.80009	6.2828	2.65141	0.00108825	-2.96327
O88593	Pglyrp1	-0.108009	-0.218095	0.142647	-1.05785	-1.19992	-1.34918	2.33545	1.2237	0.00110052	-2.9584
O70138	Mmp8	-0.707684	-0.868977	-0.379899	-1.85144	-2.00145	-2.19606	2.72803	1.44786	0.00146386	-2.8345
P81068	Irx1	-1.37882	-1.22645	-1.21317	-1.754	-1.83569	-1.71393	1.5018	0.58669	0.00151249	-2.82031
P05555	Itam	1.16363	1.09875	1.44848	0.358087	0.467342	0.314191	1.92968	0.948358	0.00182793	-2.73804
Q924D0	Rt4l1	-4.91823	-4.95716	-4.84486	-4.59457	-4.45067	-4.49571	0.811772	-0.300854	0.00186008	-2.73047
Q80XI7	Bpifb9a	3.66466	3.28655	4.37768	1.23745	1.48003	1.46733	5.7599	2.52604	0.00194345	-2.71143
Q06318	Scgb1a1	1.32769	1.4782	1.28284	1.95443	1.82319	1.83928	0.749472	-0.416053	0.00211758	-2.67416
O08528	Hk2	0.841987	0.770756	0.775422	0.573333	0.62412	0.555604	1.23541	0.304993	0.00235715	-2.62761
P19182	Ifrd1	-2.60912	-2.35149	-2.57858	-3.50453	-3.19841	-3.28753	1.88554	0.914979	0.00258019	-2.58835
P11835	Itb2	2.60878	2.53087	2.76807	2.16196	2.19952	2.13812	1.47454	0.560261	0.00286679	-2.5426
Q8C119	Ndnf	-1.96975	-2.00406	-2.07403	-1.44719	-1.46769	-1.66764	0.757377	-0.400917	0.00312124	-2.50567
P08226	Apoe	2.25842	2.38135	2.44378	2.02425	1.92467	1.92791	1.40501	0.490579	0.00317975	-2.49761
Q8VBT6	Apobr	-0.98479	-0.885736	-0.895469	-1.1178	-1.11984	-1.1225	1.22255	0.289899	0.00328821	-2.48304
Q9D3H2	Obp1a	0.679277	0.862613	1.71939	-0.895695	-0.844876	-0.997478	4.40685	2.13975	0.00348629	-2.45764
Q61093	Cybb	1.52736	1.50776	1.63352	1.07867	1.24226	1.05612	1.43298	0.519021	0.00363324	-2.43971
P10810	Cd14	0.27505	0.138417	0.613442	-0.520908	-0.572419	-0.486316	1.95372	0.966223	0.00374479	-2.42657
Q91WP6	Spa3n	2.19074	1.97986	2.3068	1.56747	1.3094	1.33036	1.79086	0.840654	0.00392705	-2.40593
O70145	Ncf2	1.91718	1.82732	2.12524	1.34157	1.38926	1.17041	1.67276	0.742229	0.00402593	-2.39513
Q3UP87	Elane	0.46045	0.340915	0.614109	-0.359475	-0.0649392	-0.341327	1.75802	0.81395	0.00420237	-2.37651
P10107	Anxa1	3.79205	3.71205	3.85232	3.53453	3.47751	3.54608	1.28115	0.357438	0.00437496	-2.35903
Q03734	Serpina3m	-0.496845	-0.369478	-0.127683	-0.949769	-1.17232	-1.19401	1.81163	0.857288	0.00439572	-2.35697
Q61646	Hp	3.3709	3.47981	3.45413	3.22664	3.12662	3.18802	1.27027	0.345139	0.00440626	-2.35593
P02802	Mt1	0.155067	-0.133905	-0.035928	-0.700905	-0.503707	-0.567328	1.609	0.686163	0.00469482	-2.32838
P28293	Ctsg	0.174089	0.044385	0.435044	-0.623505	-0.391706	-0.683513	1.83071	0.872402	0.00570633	-2.24364
Q80YF6	Upk3b	-2.79399	-2.71594	-2.97761	-2.42222	-2.38375	-2.29986	0.780455	-0.357612	0.00575723	-2.23979
P06797	Ctsl	-0.292708	-0.291991	-0.192912	-0.435792	-0.460901	-0.427624	1.20849	0.273202	0.00624174	-2.20469
P23950	Zfp36l1	-2.85685	-2.77488	-2.7763	-2.99815	-2.98404	-3.08735	1.23962	0.309894	0.00639981	-2.19383
P97369	Ncf4	0.763931	0.613593	1.01826	0.168843	0.0571596	-0.134497	1.80419	0.851348	0.00650244	-2.18692
Q61362	Chil1	0.916841	0.826708	0.982837	0.130384	0.464568	0.0403501	1.7125	0.776104	0.00699645	-2.15512
Q3TRM8	Hk3	0.62845	0.666477	0.821942	0.267158	0.382063	0.164009	1.43481	0.520857	0.00734352	-2.1341
P58058	Nadk	-0.246608	-0.16036	-0.133459	-0.584408	-0.488699	-0.404372	1.32473	0.405695	0.00737846	-2.13203
P11152	Lpl	0.653219	0.740441	0.793356	0.24689	0.449189	0.413577	1.36729	0.451321	0.00853833	-2.06863
Q00612	G6pdx	2.89397	2.91839	2.99902	2.74521	2.79695	2.73773	1.20402	0.267861	0.00855546	-2.06776
P13595	Ncam1	-0.926878	-0.961053	-0.964779	-1.17122	-1.10717	-1.27513	1.25117	0.323283	0.00977259	-2.00999
Q9DCD0	Pgd	2.85612	2.79749	2.96062	2.63867	2.6318	2.67103	1.24479	0.315908	0.0103684	-1.98429
P04370	Mbp	-1.20155	-1.29137	-1.244	-1.40686	-1.47972	-1.56845	1.25498	0.327667	0.0109967	-1.95874
Q99JI1	Mustn1	0.18841	0.050669	0.141104	-0.185303	-0.211777	-0.0570345	1.29472	0.372636	0.0112986	-1.94698
P70236	Map2k6	-3.16387	-3.08641	-3.20943	-2.68191	-2.71073	-2.93051	0.816266	-0.292888	0.0117957	-1.92828
Q61878	Prg2	-1.99878	-2.14563	-1.83833	-1.37362	-0.875798	-1.34456	0.607035	-0.720147	0.0124001	-1.90657
Q9D8U6	Mcemp1	-1.94713	-1.91325	-1.50645	-2.63376	-2.3566	-2.75536	1.83805	0.878179	0.0126217	-1.89888
P62717	Rpl18a	1.04674	1.11011	1.1605	0.842331	0.96659	0.85367	1.2387	0.308824	0.0133216	-1.87544
P70248	Myo1f	0.205949	0.192597	0.37003	-0.086187	0.0243086	-0.166504	1.33769	0.419746	0.0138939	-1.85717
Q923B6	Steap4	-0.597497	-0.483001	-0.488766	-1.14365	-0.788111	-1.04527	1.47017	0.555981	0.0139526	-1.85535
Q8BIG7	Comtd1	-1.77376	-1.89813	-1.75799	-2.01552	-2.10764	-2.21392	1.30894	0.388402	0.0139914	-1.85414
O70456	Sfn	0.328115	0.301058	0.320668	0.0447323	-0.0766507	0.154032	1.28992	0.367282	0.0147163	-1.8322
P62900	Rpl31	0.505723	0.685543	0.634534	1.06224	1.021	1.42208	0.721502	-0.470924	0.0154489	-1.8111
Q9QUR8	Sema7a	-0.494384	-0.601877	-0.402554	-0.956665	-0.730652	-0.873831	1.36127	0.444958	0.0155797	-1.80744
O35744	Chil3	3.56149	2.94424	3.83233	2.5361	2.23479	2.14486	2.37641	1.24879	0.0167009	-1.77726
Q61475	Cd55	-3.02152	-2.74368	-2.90583	-3.2671	-3.17516	-3.36483	1.3868	0.471759	0.0177354	-1.75116
E9PVX6	Mki67	-2.21188	-2.15094	-2.29529	-2.36458	-2.42828	-2.47429	1.22777	0.29604	0.0181022	-1.74227
Q9JJZ6	Klf13	-1.50436	-1.62511	-1.57637	-1.76979	-1.68606	-1.78484	1.20712	0.271573	0.01872	-1.72769
Q09014	Ncf1	0.280683	0.282553	0.414123	-0.0330656	0.158407	-0.0265187	1.30265	0.381445	0.0188475	-1.72475
Q3U2C5	Rnf149	-3.1715	-3.17092	-3.21898	-3.33681	-3.54698	-3.40642	1.25883	0.332087	0.0190073	-1.72108
P09542	Myl3	0.85547	1.0815	0.660392	0.236447	0.469556	0.279307	1.56269	0.644028	0.0190099	-1.72102
P08905	Lyz2	-2.05341	-1.90093	-2.05477	-2.41169	-2.48624	-2.2098	1.37653	0.461037	0.0195713	-1.70838
Q9DBN5	Lonp2	-1.67642	-1.59663	-1.53507	-1.81887	-1.93494	-1.77159	1.25632	0.329201	0.019663	-1.70635
Q91ZZ3	Sncb	-2.49095	-2.51003	-2.57817	-2.78163	-2.76374	-3.02336	1.33358	0.415306	0.0198287	-1.70271
Q05144	Rac2	-0.586517	-0.692056	-0.430952	-0.962298	-0.855156	-1.13489	1.4129	0.498655	0.0204447	-1.68942
Q6BCL1	Pram1	-0.556747	-0.338452	-0.375477	-0.817841	-0.649234	-0.891905	1.36748	0.451521	0.0211583	-1.67452
P27870	Vav1	0.396463	0.393186	0.517132	0.214785	0.308296	0.192982	1.21981	0.286655	0.0218161	-1.66122
P20801	Tnnc2	-2.09045	-2.57539	-2.24114	-3.69405	-2.85662	-3.5842	2.19788	1.13612	0.0228584	-1.64095
P56382	Atp5e	0.884366	0.861422	0.817989	0.602141	0.76181	0.625516	1.2181	0.284632	0.0231424	-1.63559
Q61599	Arhgdib	1.23854	1.14413	1.48852	0.964746	0.757939	0.605699	1.50752	0.592179	0.0245169	-1.61053
O35988	Sdc4	-0.246518	-0.33143	-0.121838	-0.442983	-0.760479	-0.676519	1.38782	0.472825	0.0251864	-1.59883
Q9CQ69	Uqcrq	1.17066	1.22292	1.29673	0.945353	1.11222	0.968945	1.24071	0.311166	0.0254815	-1.59377
P21841	Pspc	1.26005	1.10958	1.06086	1.67328	1.4532	1.38713	0.826847	-0.274307	0.0265214	-1.5764
P50404	Sftpd	1.49214	1.47342	1.76289	1.25002	1.17927	1.29228	1.34503	0.427641	0.0276703	-1.55799
Q8R121	Serpina10	-0.480025	-0.640285	-0.157269	-0.847016	-0.927865	-1.09432	1.5362	0.619366	0.02927	-1.53358
P32037	Slc2a3	-0.494919	-0.436326	-0.309874	-0.877738	-0.847126	-0.585007	1.36315	0.446945	0.0297621	-1.52634
Q9CQF3	Nudt21	1.54073	1.41089	1.76199	1.20699	1.23211	1.26278	1.34882	0.431697	0.0313653	-1.50355
Q8BG48	Stk17b	-3.50358	-3.3722	-3.48528	-3.57391	-3.78248	-3.73848	1.25896	0.332231	0.0318252	-1.49723
Q60932	Vdac1	-5.17829	-4.70818	-5.27103	-4.40879	-4.41247	-4.59854	0.724259	-0.465423	0.0352358	-1.45302
Q8CIE4	Parp10	-5.36202	-5.25256	-5.37102	-4.96088	-5.14792	-4.7558	0.82129	-0.284036	0.0352618	-1.4527
P97478	Coq7	-2.38974	-2.35822	-2.51757	-2.59145	-2.59904	-2.76217	1.24905	0.320828	0.0363738	-1.43921
Q9QXJ1	Apbb1	-4.40653	-4.23799	-4.18073	-4.44238	-4.54608	-4.53703	1.25035	0.322327	0.0364417	-1.4384
P59108	Cpne2	-0.418898	-0.229652	-0.380785	-0.622774	-0.492886	-0.551311	1.23872	0.30885	0.0367905	-1.43426
Q8BND5	Qsox1	0.659718	0.829713	0.943114	0.582242	0.56119	0.465507	1.28638	0.363312	0.0378181	-1.4223
Q8BH50	Cr025	-3.84252	-3.72577	-4.07464	-3.54055	-3.31031	-3.5856	0.811239	-0.301802	0.0393177	-1.40541
Q9D8Y0	Efhd2	1.585	1.67551	1.7303	1.45166	1.56853	1.45267	1.20001	0.263046	0.0397144	-1.40105
Q61188	Ezh2	-2.32698	-2.03868	-2.18779	-2.48956	-2.38887	-2.60089	1.32024	0.400799	0.0404729	-1.39284
P15864	Hist1h1c	-2.76559	-2.49928	-2.1571	-3.17122	-2.89815	-3.04403	1.5851	0.66457	0.0431693	-1.36483
Q9CPU0	Glo1	1.30398	1.25006	1.1624	1.1256	0.887449	0.820939	1.29934	0.377784	0.0439144	-1.35739
Q8K221	Arfip2	-1.75057	-1.44304	-1.51516	-1.84813	-1.80407	-1.88956	1.29434	0.372217	0.0445664	-1.35099
Q3U2S8	Hvcn1	-0.259903	0.17346	-0.453032	-0.719422	-0.653378	-0.83697	1.59902	0.677187	0.0446995	-1.3497
Q6PDM1	Msl1	-5.40314	-5.32341	-5.11167	-5.49711	-5.75145	-5.57745	1.33303	0.414705	0.0456462	-1.3406
P13745	Gsta1	0.673009	0.535627	0.694234	0.469063	0.381344	0.513243	1.20744	0.27195	0.0463319	-1.33412
Q3UTJ2	Sorbs2	-0.910384	-1.13545	-1.11504	-1.20036	-1.35032	-1.357	1.26804	0.342605	0.0477118	-1.32137
P28033	Cebpb	0.0880466	0.108897	0.0994564	-0.318923	-0.0450433	-0.0750907	1.26384	0.337818	0.047822	-1.32037
O70551	Srpk1	-0.763653	-0.533585	-0.53845	-0.818678	-0.812629	-0.856014	1.23935	0.309581	0.0479513	-1.3192
Q5XG71	Utp20	-3.9064	-3.62618	-3.63412	-4.02219	-3.95035	-3.99029	1.28371	0.360314	0.0482946	-1.3161
Q3UND0	Skap2	0.652737	0.498785	0.92973	0.30737	0.0930349	0.390805	1.43551	0.52156	0.0493312	-1.30688
Q8CFE4	Scyl2	-1.83877	-1.5699	-1.56746	-1.96434	-1.87993	-1.91267	1.27913	0.355167	0.0493722	-1.30652
P14131	Rps16	1.17604	1.12632	1.3036	1.04627	1.06674	0.933589	1.20929	0.274157	0.0498594	-1.30225

## Sheet: Sheet1
Protein.ID	Gene.name	INF1	INF2	INF3	CON1	CON2	CON3	FC1	log2_FC1	Pvalue1	-log10 Pvalue		gene name	INF1	INF2	INF3	CON1	CON2	CON3
O88968	Tcn2	1.23519	1.22497	1.27618	0.847091	0.857508	0.850834	1.39993	0.485351	1.6e-05	-4.79588		Alox5	-1.46177	-1.48177	-1.47846	-1.84633	-1.8847	-1.79117
P30993	C5ar1	-1.11634	-1.15166	-1.16307	-1.63917	-1.69254	-1.62662	1.51817	0.60233	3.23e-05	-4.4908		Bpifb1	1.51711	0.714384	0.722667	-1.37204	-1.4199	-1.80009
Q8VDL4	Adpgk	0.266244	0.307257	0.318009	-0.0196038	0.0145668	-0.0431762	1.32361	0.404475	0.000168747	-3.77276		C5ar1	-1.11634	-1.15166	-1.16307	-1.63917	-1.69254	-1.62662
P48999	Alox5	-1.46177	-1.48177	-1.47846	-1.84633	-1.8847	-1.79117	1.37551	0.459968	0.000191864	-3.71701		Camp	2.03577	1.95097	2.41115	0.596499	0.566142	0.430807
O08692	Ngp	3.04438	3.04949	3.28975	2.0177	2.10585	1.98755	2.26727	1.18096	0.000247688	-3.6061		Cd14	0.27505	0.138417	0.613442	-0.520908	-0.572419	-0.486316
Q8VC88	Gca	-2.11155	-2.23802	-2.20111	-2.87076	-2.75068	-2.8051	1.64781	0.72055	0.000256838	-3.59034		Cd177	1.33361	1.29612	1.56241	0.390269	0.580899	0.345072
O54791	Maff	-0.0175184	-0.149771	0.106271	-1.17069	-1.03996	-1.0235	2.22174	1.15169	0.000267051	-3.57341		Cebpb	0.0880466	0.108897	0.0994564	-0.318923	-0.0450433	-0.0750907
P14901	Hmox1	0.760307	0.78944	0.669409	-0.0693132	0.061897	0.0815986	1.75616	0.812421	0.000276392	-3.55847		Chil1	0.916841	0.826708	0.982837	0.130384	0.464568	0.0403501
P27005	S100a8	1.28109	1.21392	1.55533	-0.0635116	0.0473085	-0.153956	2.82081	1.49611	0.000298353	-3.52527		Ctsg	0.174089	0.044385	0.435044	-0.623505	-0.391706	-0.683513
Q64337	Sqstm1	0.448934	0.21748	0.527796	-0.702707	-0.61611	-0.681841	2.23419	1.15975	0.000386503	-3.41285		Ctsl	-0.292708	-0.291991	-0.192912	-0.435792	-0.460901	-0.427624
P51437	Camp	2.03577	1.95097	2.41115	0.596499	0.566142	0.430807	3.23392	1.69329	0.000439228	-3.35731		Cybb	1.52736	1.50776	1.63352	1.07867	1.24226	1.05612
Q8K426	Retnlg	0.289587	0.153788	0.448826	-0.691926	-0.642176	-0.783308	2.13318	1.09301	0.000450277	-3.34652		Elane	0.46045	0.340915	0.614109	-0.359475	-0.0649392	-0.341327
P41245	Mmp9	1.74712	1.69775	1.9884	0.854814	0.901279	0.777211	2.07971	1.05638	0.000565311	-3.24771		Gca	-2.11155	-2.23802	-2.20111	-2.87076	-2.75068	-2.8051
P08071	Ltf	4.52633	4.39746	4.84052	3.31431	3.32541	3.23858	2.6197	1.3894	0.000647666	-3.18865		Hk3	0.62845	0.666477	0.821942	0.267158	0.382063	0.164009
P05367	Saa2	-1.62984	-1.15006	-1.46168	-4.12644	-3.44881	-4.16648	5.93316	2.5688	0.00077788	-3.10909		Hp	3.3709	3.47981	3.45413	3.22664	3.12662	3.18802
O09046	Oxla	-1.04948	-1.07835	-0.825879	-1.76526	-1.73941	-1.70339	1.79497	0.843958	0.000778952	-3.10849		Hspa1a	3.40626	3.28449	3.50554	2.73455	2.71363	2.82208
A3KGF7	Plcb2	-2.23174	-2.30777	-2.28297	-2.57217	-2.5187	-2.51849	1.28045	0.356657	0.000788727	-3.10307		Hvcn1	-0.259903	0.17346	-0.453032	-0.719422	-0.653378	-0.83697
P31725	S100a9	3.38208	3.27797	3.60875	2.24292	2.42335	2.13851	2.36404	1.24126	0.000843513	-3.07391	itam	itam	1.16363	1.09875	1.44848	0.358087	0.467342	0.314191
P09602	Hmgn2	0.258654	0.192935	0.235342	0.0177001	0.0486259	0.00855386	1.22821	0.296553	0.000853841	-3.06862	Itb2	Itb2	2.60878	2.53087	2.76807	2.16196	2.19952	2.13812
P51949	Mnat1	-3.85619	-3.86528	-3.74956	-3.46773	-3.4056	-3.46424	0.819609	-0.286993	0.00086617	-3.0624		Lcn2	0.800462	0.563674	0.90926	-0.492457	-0.278868	-0.581911
Q61696	Hspa1a	3.40626	3.28449	3.50554	2.73455	2.71363	2.82208	1.66431	0.734921	0.000876206	-3.05739		Ltf	4.52633	4.39746	4.84052	3.31431	3.32541	3.23858
P11672	Lcn2	0.800462	0.563674	0.90926	-0.492457	-0.278868	-0.581911	2.45747	1.29717	0.000884415	-3.05334		Map2k6	-3.16387	-3.08641	-3.20943	-2.68191	-2.71073	-2.93051
P35461	Ly6g	-1.75907	-1.93039	-1.49468	-2.96322	-2.83885	-2.8805	2.40006	1.26307	0.000903525	-3.04406		Mmp8	-0.707684	-0.868977	-0.379899	-1.85144	-2.00145	-2.19606
A2AEP0	Obp1b	1.48394	1.6514	2.58263	-1.12827	-1.14059	-1.07609	9.02428	3.17381	0.000910008	-3.04095		Mmp9	1.74712	1.69775	1.9884	0.854814	0.901279	0.777211
Q8R2S8	Cd177	1.33361	1.29612	1.56241	0.390269	0.580899	0.345072	2.06513	1.04624	0.000962061	-3.0168		Ncf1	0.280683	0.282553	0.414123	-0.0330656	0.158407	-0.0265187
Q61096	Prtn3	0.218459	0.21575	0.461982	-0.500273	-0.464772	-0.62962	1.88891	0.917552	0.000974213	-3.01135		Ncf2	1.91718	1.82732	2.12524	1.34157	1.38926	1.17041
Q6A037	N4bp1	-3.09437	-3.14375	-3.0811	-2.73451	-2.68275	-2.81171	0.827178	-0.27373	0.000984555	-3.00676		Ncf4	0.763931	0.613593	1.01826	0.168843	0.0571596	-0.134497
Q61114	Bpifb1	1.51711	0.714384	0.722667	-1.37204	-1.4199	-1.80009	6.2828	2.65141	0.00108825	-2.96327		Pglyrp1	-0.108009	-0.218095	0.142647	-1.05785	-1.19992	-1.34918
O88593	Pglyrp1	-0.108009	-0.218095	0.142647	-1.05785	-1.19992	-1.34918	2.33545	1.2237	0.00110052	-2.9584		Prg2	-1.99878	-2.14563	-1.83833	-1.37362	-0.875798	-1.34456
O70138	Mmp8	-0.707684	-0.868977	-0.379899	-1.85144	-2.00145	-2.19606	2.72803	1.44786	0.00146386	-2.8345		Qsox1	0.659718	0.829713	0.943114	0.582242	0.56119	0.465507
P81068	Irx1	-1.37882	-1.22645	-1.21317	-1.754	-1.83569	-1.71393	1.5018	0.58669	0.00151249	-2.82031		Rac2	-0.586517	-0.692056	-0.430952	-0.962298	-0.855156	-1.13489
P05555	Itam	1.16363	1.09875	1.44848	0.358087	0.467342	0.314191	1.92968	0.948358	0.00182793	-2.73804		S100a8	1.28109	1.21392	1.55533	-0.0635116	0.0473085	-0.153956
Q924D0	Rt4l1	-4.91823	-4.95716	-4.84486	-4.59457	-4.45067	-4.49571	0.811772	-0.300854	0.00186008	-2.73047		S100a9	3.38208	3.27797	3.60875	2.24292	2.42335	2.13851
Q80XI7	Bpifb9a	3.66466	3.28655	4.37768	1.23745	1.48003	1.46733	5.7599	2.52604	0.00194345	-2.71143		Serpina3m	-0.496845	-0.369478	-0.127683	-0.949769	-1.17232	-1.19401
Q06318	Scgb1a1	1.32769	1.4782	1.28284	1.95443	1.82319	1.83928	0.749472	-0.416053	0.00211758	-2.67416		Sftpd	1.49214	1.47342	1.76289	1.25002	1.17927	1.29228
O08528	Hk2	0.841987	0.770756	0.775422	0.573333	0.62412	0.555604	1.23541	0.304993	0.00235715	-2.62761		Slc2a3	-0.494919	-0.436326	-0.309874	-0.877738	-0.847126	-0.585007
P19182	Ifrd1	-2.60912	-2.35149	-2.57858	-3.50453	-3.19841	-3.28753	1.88554	0.914979	0.00258019	-2.58835		Sqstm1	0.448934	0.21748	0.527796	-0.702707	-0.61611	-0.681841
P11835	Itb2	2.60878	2.53087	2.76807	2.16196	2.19952	2.13812	1.47454	0.560261	0.00286679	-2.5426		Vav1	0.396463	0.393186	0.517132	0.214785	0.308296	0.192982
Q8C119	Ndnf	-1.96975	-2.00406	-2.07403	-1.44719	-1.46769	-1.66764	0.757377	-0.400917	0.00312124	-2.50567
P08226	Apoe	2.25842	2.38135	2.44378	2.02425	1.92467	1.92791	1.40501	0.490579	0.00317975	-2.49761
Q8VBT6	Apobr	-0.98479	-0.885736	-0.895469	-1.1178	-1.11984	-1.1225	1.22255	0.289899	0.00328821	-2.48304
Q9D3H2	Obp1a	0.679277	0.862613	1.71939	-0.895695	-0.844876	-0.997478	4.40685	2.13975	0.00348629	-2.45764
Q61093	Cybb	1.52736	1.50776	1.63352	1.07867	1.24226	1.05612	1.43298	0.519021	0.00363324	-2.43971
P10810	Cd14	0.27505	0.138417	0.613442	-0.520908	-0.572419	-0.486316	1.95372	0.966223	0.00374479	-2.42657
Q91WP6	Spa3n	2.19074	1.97986	2.3068	1.56747	1.3094	1.33036	1.79086	0.840654	0.00392705	-2.40593
O70145	Ncf2	1.91718	1.82732	2.12524	1.34157	1.38926	1.17041	1.67276	0.742229	0.00402593	-2.39513
Q3UP87	Elane	0.46045	0.340915	0.614109	-0.359475	-0.0649392	-0.341327	1.75802	0.81395	0.00420237	-2.37651
P10107	Anxa1	3.79205	3.71205	3.85232	3.53453	3.47751	3.54608	1.28115	0.357438	0.00437496	-2.35903
Q03734	Serpina3m	-0.496845	-0.369478	-0.127683	-0.949769	-1.17232	-1.19401	1.81163	0.857288	0.00439572	-2.35697
Q61646	Hp	3.3709	3.47981	3.45413	3.22664	3.12662	3.18802	1.27027	0.345139	0.00440626	-2.35593
P02802	Mt1	0.155067	-0.133905	-0.035928	-0.700905	-0.503707	-0.567328	1.609	0.686163	0.00469482	-2.32838
P28293	Ctsg	0.174089	0.044385	0.435044	-0.623505	-0.391706	-0.683513	1.83071	0.872402	0.00570633	-2.24364
Q80YF6	Upk3b	-2.79399	-2.71594	-2.97761	-2.42222	-2.38375	-2.29986	0.780455	-0.357612	0.00575723	-2.23979
P06797	Ctsl	-0.292708	-0.291991	-0.192912	-0.435792	-0.460901	-0.427624	1.20849	0.273202	0.00624174	-2.20469
P23950	Zfp36l1	-2.85685	-2.77488	-2.7763	-2.99815	-2.98404	-3.08735	1.23962	0.309894	0.00639981	-2.19383
P97369	Ncf4	0.763931	0.613593	1.01826	0.168843	0.0571596	-0.134497	1.80419	0.851348	0.00650244	-2.18692
Q61362	Chil1	0.916841	0.826708	0.982837	0.130384	0.464568	0.0403501	1.7125	0.776104	0.00699645	-2.15512
Q3TRM8	Hk3	0.62845	0.666477	0.821942	0.267158	0.382063	0.164009	1.43481	0.520857	0.00734352	-2.1341
P58058	Nadk	-0.246608	-0.16036	-0.133459	-0.584408	-0.488699	-0.404372	1.32473	0.405695	0.00737846	-2.13203
P11152	Lpl	0.653219	0.740441	0.793356	0.24689	0.449189	0.413577	1.36729	0.451321	0.00853833	-2.06863
Q00612	G6pdx	2.89397	2.91839	2.99902	2.74521	2.79695	2.73773	1.20402	0.267861	0.00855546	-2.06776
P13595	Ncam1	-0.926878	-0.961053	-0.964779	-1.17122	-1.10717	-1.27513	1.25117	0.323283	0.00977259	-2.00999
Q9DCD0	Pgd	2.85612	2.79749	2.96062	2.63867	2.6318	2.67103	1.24479	0.315908	0.0103684	-1.98429
P04370	Mbp	-1.20155	-1.29137	-1.244	-1.40686	-1.47972	-1.56845	1.25498	0.327667	0.0109967	-1.95874
Q99JI1	Mustn1	0.18841	0.050669	0.141104	-0.185303	-0.211777	-0.0570345	1.29472	0.372636	0.0112986	-1.94698
P70236	Map2k6	-3.16387	-3.08641	-3.20943	-2.68191	-2.71073	-2.93051	0.816266	-0.292888	0.0117957	-1.92828
Q61878	Prg2	-1.99878	-2.14563	-1.83833	-1.37362	-0.875798	-1.34456	0.607035	-0.720147	0.0124001	-1.90657
Q9D8U6	Mcemp1	-1.94713	-1.91325	-1.50645	-2.63376	-2.3566	-2.75536	1.83805	0.878179	0.0126217	-1.89888
P62717	Rpl18a	1.04674	1.11011	1.1605	0.842331	0.96659	0.85367	1.2387	0.308824	0.0133216	-1.87544
P70248	Myo1f	0.205949	0.192597	0.37003	-0.086187	0.0243086	-0.166504	1.33769	0.419746	0.0138939	-1.85717
Q923B6	Steap4	-0.597497	-0.483001	-0.488766	-1.14365	-0.788111	-1.04527	1.47017	0.555981	0.0139526	-1.85535
Q8BIG7	Comtd1	-1.77376	-1.89813	-1.75799	-2.01552	-2.10764	-2.21392	1.30894	0.388402	0.0139914	-1.85414
O70456	Sfn	0.328115	0.301058	0.320668	0.0447323	-0.0766507	0.154032	1.28992	0.367282	0.0147163	-1.8322
P62900	Rpl31	0.505723	0.685543	0.634534	1.06224	1.021	1.42208	0.721502	-0.470924	0.0154489	-1.8111
Q9QUR8	Sema7a	-0.494384	-0.601877	-0.402554	-0.956665	-0.730652	-0.873831	1.36127	0.444958	0.0155797	-1.80744
O35744	Chil3	3.56149	2.94424	3.83233	2.5361	2.23479	2.14486	2.37641	1.24879	0.0167009	-1.77726
Q61475	Cd55	-3.02152	-2.74368	-2.90583	-3.2671	-3.17516	-3.36483	1.3868	0.471759	0.0177354	-1.75116
E9PVX6	Mki67	-2.21188	-2.15094	-2.29529	-2.36458	-2.42828	-2.47429	1.22777	0.29604	0.0181022	-1.74227
Q9JJZ6	Klf13	-1.50436	-1.62511	-1.57637	-1.76979	-1.68606	-1.78484	1.20712	0.271573	0.01872	-1.72769
Q09014	Ncf1	0.280683	0.282553	0.414123	-0.0330656	0.158407	-0.0265187	1.30265	0.381445	0.0188475	-1.72475
Q3U2C5	Rnf149	-3.1715	-3.17092	-3.21898	-3.33681	-3.54698	-3.40642	1.25883	0.332087	0.0190073	-1.72108
P09542	Myl3	0.85547	1.0815	0.660392	0.236447	0.469556	0.279307	1.56269	0.644028	0.0190099	-1.72102
P08905	Lyz2	-2.05341	-1.90093	-2.05477	-2.41169	-2.48624	-2.2098	1.37653	0.461037	0.0195713	-1.70838
Q9DBN5	Lonp2	-1.67642	-1.59663	-1.53507	-1.81887	-1.93494	-1.77159	1.25632	0.329201	0.019663	-1.70635
Q91ZZ3	Sncb	-2.49095	-2.51003	-2.57817	-2.78163	-2.76374	-3.02336	1.33358	0.415306	0.0198287	-1.70271
Q05144	Rac2	-0.586517	-0.692056	-0.430952	-0.962298	-0.855156	-1.13489	1.4129	0.498655	0.0204447	-1.68942
Q6BCL1	Pram1	-0.556747	-0.338452	-0.375477	-0.817841	-0.649234	-0.891905	1.36748	0.451521	0.0211583	-1.67452
P27870	Vav1	0.396463	0.393186	0.517132	0.214785	0.308296	0.192982	1.21981	0.286655	0.0218161	-1.66122
P20801	Tnnc2	-2.09045	-2.57539	-2.24114	-3.69405	-2.85662	-3.5842	2.19788	1.13612	0.0228584	-1.64095
P56382	Atp5e	0.884366	0.861422	0.817989	0.602141	0.76181	0.625516	1.2181	0.284632	0.0231424	-1.63559
Q61599	Arhgdib	1.23854	1.14413	1.48852	0.964746	0.757939	0.605699	1.50752	0.592179	0.0245169	-1.61053
O35988	Sdc4	-0.246518	-0.33143	-0.121838	-0.442983	-0.760479	-0.676519	1.38782	0.472825	0.0251864	-1.59883
Q9CQ69	Uqcrq	1.17066	1.22292	1.29673	0.945353	1.11222	0.968945	1.24071	0.311166	0.0254815	-1.59377
P21841	Pspc	1.26005	1.10958	1.06086	1.67328	1.4532	1.38713	0.826847	-0.274307	0.0265214	-1.5764
P50404	Sftpd	1.49214	1.47342	1.76289	1.25002	1.17927	1.29228	1.34503	0.427641	0.0276703	-1.55799
Q8R121	Serpina10	-0.480025	-0.640285	-0.157269	-0.847016	-0.927865	-1.09432	1.5362	0.619366	0.02927	-1.53358
P32037	Slc2a3	-0.494919	-0.436326	-0.309874	-0.877738	-0.847126	-0.585007	1.36315	0.446945	0.0297621	-1.52634
Q9CQF3	Nudt21	1.54073	1.41089	1.76199	1.20699	1.23211	1.26278	1.34882	0.431697	0.0313653	-1.50355
Q8BG48	Stk17b	-3.50358	-3.3722	-3.48528	-3.57391	-3.78248	-3.73848	1.25896	0.332231	0.0318252	-1.49723
Q60932	Vdac1	-5.17829	-4.70818	-5.27103	-4.40879	-4.41247	-4.59854	0.724259	-0.465423	0.0352358	-1.45302
Q8CIE4	Parp10	-5.36202	-5.25256	-5.37102	-4.96088	-5.14792	-4.7558	0.82129	-0.284036	0.0352618	-1.4527
P97478	Coq7	-2.38974	-2.35822	-2.51757	-2.59145	-2.59904	-2.76217	1.24905	0.320828	0.0363738	-1.43921
Q9QXJ1	Apbb1	-4.40653	-4.23799	-4.18073	-4.44238	-4.54608	-4.53703	1.25035	0.322327	0.0364417	-1.4384
P59108	Cpne2	-0.418898	-0.229652	-0.380785	-0.622774	-0.492886	-0.551311	1.23872	0.30885	0.0367905	-1.43426
Q8BND5	Qsox1	0.659718	0.829713	0.943114	0.582242	0.56119	0.465507	1.28638	0.363312	0.0378181	-1.4223
Q8BH50	Cr025	-3.84252	-3.72577	-4.07464	-3.54055	-3.31031	-3.5856	0.811239	-0.301802	0.0393177	-1.40541
Q9D8Y0	Efhd2	1.585	1.67551	1.7303	1.45166	1.56853	1.45267	1.20001	0.263046	0.0397144	-1.40105
Q61188	Ezh2	-2.32698	-2.03868	-2.18779	-2.48956	-2.38887	-2.60089	1.32024	0.400799	0.0404729	-1.39284
P15864	Hist1h1c	-2.76559	-2.49928	-2.1571	-3.17122	-2.89815	-3.04403	1.5851	0.66457	0.0431693	-1.36483
Q9CPU0	Glo1	1.30398	1.25006	1.1624	1.1256	0.887449	0.820939	1.29934	0.377784	0.0439144	-1.35739
Q8K221	Arfip2	-1.75057	-1.44304	-1.51516	-1.84813	-1.80407	-1.88956	1.29434	0.372217	0.0445664	-1.35099
Q3U2S8	Hvcn1	-0.259903	0.17346	-0.453032	-0.719422	-0.653378	-0.83697	1.59902	0.677187	0.0446995	-1.3497
Q6PDM1	Msl1	-5.40314	-5.32341	-5.11167	-5.49711	-5.75145	-5.57745	1.33303	0.414705	0.0456462	-1.3406
P13745	Gsta1	0.673009	0.535627	0.694234	0.469063	0.381344	0.513243	1.20744	0.27195	0.0463319	-1.33412
Q3UTJ2	Sorbs2	-0.910384	-1.13545	-1.11504	-1.20036	-1.35032	-1.357	1.26804	0.342605	0.0477118	-1.32137
P28033	Cebpb	0.0880466	0.108897	0.0994564	-0.318923	-0.0450433	-0.0750907	1.26384	0.337818	0.047822	-1.32037
O70551	Srpk1	-0.763653	-0.533585	-0.53845	-0.818678	-0.812629	-0.856014	1.23935	0.309581	0.0479513	-1.3192
Q5XG71	Utp20	-3.9064	-3.62618	-3.63412	-4.02219	-3.95035	-3.99029	1.28371	0.360314	0.0482946	-1.3161
Q3UND0	Skap2	0.652737	0.498785	0.92973	0.30737	0.0930349	0.390805	1.43551	0.52156	0.0493312	-1.30688
Q8CFE4	Scyl2	-1.83877	-1.5699	-1.56746	-1.96434	-1.87993	-1.91267	1.27913	0.355167	0.0493722	-1.30652
P14131	Rps16	1.17604	1.12632	1.3036	1.04627	1.06674	0.933589	1.20929	0.274157	0.0498594	-1.30225

## Sheet: Sheet2
gene name	INF1	INF2	INF3	CON1	CON2	CON3		Fluid shear stress and atherosclerosis
Alox5	-1.46177	-1.48177	-1.47846	-1.84633	-1.8847	-1.79117		SQSTM1	0.448934
Bpifb1	1.51711	0.714384	0.722667	-1.37204	-1.4199	-1.80009		MMP9	1.74712
C5ar1	-1.11634	-1.15166	-1.16307	-1.63917	-1.69254	-1.62662		HMOX1	#N/A
Camp	2.03577	1.95097	2.41115	0.596499	0.566142	0.430807		NCF2	1.91718
Cd14	0.27505	0.138417	0.613442	-0.520908	-0.572419	-0.486316		RAC2	-0.586517
Cd177	1.33361	1.29612	1.56241	0.390269	0.580899	0.345072		SDC4	#N/A
Cebpb	0.0880466	0.108897	0.0994564	-0.318923	-0.0450433	-0.0750907		NCF1	0.280683
Chil1	0.916841	0.826708	0.982837	0.130384	0.464568	0.0403501		CTSL	-0.292708
Ctsg	0.174089	0.044385	0.435044	-0.623505	-0.391706	-0.683513		GSTA1	#N/A
Ctsl	-0.292708	-0.291991	-0.192912	-0.435792	-0.460901	-0.427624		MAP2K6	-3.16387
Cybb	1.52736	1.50776	1.63352	1.07867	1.24226	1.05612		Leukocyte transendothelial migration
Elane	0.46045	0.340915	0.614109	-0.359475	-0.0649392	-0.341327		MMP9	1.74712
Gca	-2.11155	-2.23802	-2.20111	-2.87076	-2.75068	-2.8051		NCF4	0.763931
Hk3	0.62845	0.666477	0.821942	0.267158	0.382063	0.164009		NCF2	1.91718
Hp	3.3709	3.47981	3.45413	3.22664	3.12662	3.18802		CYBB	1.52736
Hspa1a	3.40626	3.28449	3.50554	2.73455	2.71363	2.82208		RAC2	-0.586517
Hvcn1	-0.259903	0.17346	-0.453032	-0.719422	-0.653378	-0.83697		NCF1	0.280683
itam	1.16363	1.09875	1.44848	0.358087	0.467342	0.314191		VAV1	0.396463
Itb2	2.60878	2.53087	2.76807	2.16196	2.19952	2.13812		Phagosome
Lcn2	0.800462	0.563674	0.90926	-0.492457	-0.278868	-0.581911		CD14	0.27505
Ltf	4.52633	4.39746	4.84052	3.31431	3.32541	3.23858		NCF4	0.763931
Map2k6	-3.16387	-3.08641	-3.20943	-2.68191	-2.71073	-2.93051		NCF2	1.91718
Mmp8	-0.707684	-0.868977	-0.379899	-1.85144	-2.00145	-2.19606		CYBB	1.52736
Mmp9	1.74712	1.69775	1.9884	0.854814	0.901279	0.777211		SFTPD	1.49214
Ncf1	0.280683	0.282553	0.414123	-0.0330656	0.158407	-0.0265187		NCF1	0.280683
Ncf2	1.91718	1.82732	2.12524	1.34157	1.38926	1.17041		CTSL	-0.292708
Ncf4	0.763931	0.613593	1.01826	0.168843	0.0571596	-0.134497		IL-17 signaling pathway
Pglyrp1	-0.108009	-0.218095	0.142647	-1.05785	-1.19992	-1.34918		S100A8	1.28109
Prg2	-1.99878	-2.14563	-1.83833	-1.37362	-0.875798	-1.34456		LCN2	0.800462
Qsox1	0.659718	0.829713	0.943114	0.582242	0.56119	0.465507		S100A9	3.38208
Rac2	-0.586517	-0.692056	-0.430952	-0.962298	-0.855156	-1.13489		MMP9	1.74712
S100a8	1.28109	1.21392	1.55533	-0.0635116	0.0473085	-0.153956		CEBPB	0.0880466
S100a9	3.38208	3.27797	3.60875	2.24292	2.42335	2.13851		Neutrophil degranulation
Serpina3m	-0.496845	-0.369478	-0.127683	-0.949769	-1.17232	-1.19401		CAMP	2.03577
Sftpd	1.49214	1.47342	1.76289	1.25002	1.17927	1.29228		S100A8	1.28109
Slc2a3	-0.494919	-0.436326	-0.309874	-0.877738	-0.847126	-0.585007		MMP8	-0.707684
Sqstm1	0.448934	0.21748	0.527796	-0.702707	-0.61611	-0.681841		LTF	4.52633
Vav1	0.396463	0.393186	0.517132	0.214785	0.308296	0.192982		LCN2	0.800462
								S100A9	3.38208
								PGLYRP1	-0.108009
								MMP9	1.74712
								CD177	1.33361
								CD14	0.27505
								CTSG	0.174089
								ELANE	0.46045
								CHIL1	0.916841
								HSPA1A	3.40626
								GCA	-2.11155
								HVCN1	-0.259903
								C5AR1	-1.11634
								HK3	0.62845
								CYBB	1.52736
								LYZ2	#N/A
								ALOX5	-1.46177
								SLC2A3	-0.494919
								QSOX1	0.659718
								HP	3.3709
								PRG2	-1.99878
								RHO GTPases Activate NADPH Oxidases
								BPIFB1	1.51711
								S100A9	3.38208
								NCF4	0.763931
								NCF2	1.91718
								CYBB	1.52736
								RAC2	-0.586517
								NCF1	0.280683
								Antimicrobial peptides
								BPIFB1	1.51711
								CAMP	2.03577
								S100A8	1.28109
								LTF	4.52633
								LCN2	0.800462
								S100A9	3.38208
								PGLYRP1	-0.108009
								CTSG	0.174089
								ELANE	0.46045
								LYZ2	#N/A
