# Supplementary material for: Proteomics Landscape of Host-Pathogen Interaction in Acinetobacter baumannii Infected Mouse Lung
Source: Front Genet. 2021 May 7;12:563516. doi: 10.3389/fgene.2021.563516 (PMC8138179; doi:10.3389/fgene.2021.563516)
Supplement: Supplementary Table 2 — Details of the GO, KEGG, and REACTOME pathways obtained from gProfiler. [file Table_2.XLSX]

## Sheet: gProfiler_mmusculus_infcon
source	term_name	term_id	adjusted_p_value	negative_log10_of_adjusted_p_value	term_size	query_size	intersection_size	effective_domain_size	intersections
GO:MF	lipid binding	GO:0008289	3.60395e-05	4.44322	741	111	18	21123	BPIFB1,BPIFB9A,CAMP,S100A8,LTF,S100A9,CD14,NCF4,APOE,CD55,PRAM1,LPL,SFTPD,NCF1,ARFIP2,ANXA1,PLCB2,CPNE2
GO:MF	binding	GO:0005488	0.000172729	3.76263	15019	111	101	21123	OBP1B,BPIFB1,SAA2,BPIFB9A,OBP1A,CAMP,S100A8,MMP8,LTF,LCN2,LY6G,CHIL3,S100A9,PGLYRP1,SQSTM1,MAFF,TNNC2,RETNLG,MMP9,CD177,CD14,PRTN3,IFRD1,CTSG,NCF4,ELANE,HMOX1,CHIL1,NCF2,HSPA1A,GCA,MT1,HVCN1,HIST1H1C,MYL3,SERPINA10,C5AR1,ARHGDIB,IRX1,STEAP4,SKAP2,HK3,CYBB,RAC2,APOE,TCN2,SDC4,CD55,LYZ2,ALOX5,PRAM1,LPL,SLC2A3,SEMA7A,NUDT21,SFTPD,MYO1F,SNCB,MSL1,NADK,EZH2,NCF1,GLO1,ARFIP2,SFN,QSOX1,ANXA1,PLCB2,SCYL2…
GO:MF	glucose binding	GO:0005536	0.00021102	3.67568	12	111	4	21123	HK3,SLC2A3,HK2,G6PDX
GO:MF	superoxide-generating NADPH oxidase activator activity	GO:0016176	0.00473087	2.32506	8	111	3	21123	NCF4,NCF2,NCF1
GO:MF	anion binding	GO:0043168	0.00566017	2.24717	2903	111	33	21123	S100A8,LTF,LCN2,S100A9,CTSG,NCF4,ELANE,HSPA1A,SERPINA10,STEAP4,HK3,CYBB,RAC2,APOE,LPL,MYO1F,NADK,NCF1,ARFIP2,QSOX1,ANXA1,PLCB2,SCYL2,STK17B,LONP2,PGD,SRPK1,CPNE2,HK2,MKI67,GSTA1,MAP2K6,NDNF
GO:MF	serine-type endopeptidase activity	GO:0004252	0.00633336	2.19837	199	111	8	21123	MMP8,LTF,MMP9,PRTN3,CTSG,ELANE,HP,LONP2
GO:MF	superoxide-generating NADPH oxidase activity	GO:0016175	0.00706912	2.15063	9	111	3	21123	NCF2,CYBB,NCF1
GO:MF	glycosaminoglycan binding	GO:0005539	0.00785938	2.10461	205	111	8	21123	LTF,PGLYRP1,CTSG,ELANE,SERPINA10,APOE,LPL,NDNF
GO:MF	heparin binding	GO:0008201	0.00923314	2.03465	151	111	7	21123	LTF,CTSG,ELANE,SERPINA10,APOE,LPL,NDNF
GO:MF	lipopolysaccharide binding	GO:0001530	0.009451	2.02452	29	111	4	21123	CAMP,LTF,CD14,SFTPD
GO:MF	serine-type peptidase activity	GO:0008236	0.0122513	1.91182	218	111	8	21123	MMP8,LTF,MMP9,PRTN3,CTSG,ELANE,HP,LONP2
GO:MF	serine hydrolase activity	GO:0017171	0.0144161	1.84115	223	111	8	21123	MMP8,LTF,MMP9,PRTN3,CTSG,ELANE,HP,LONP2
GO:MF	hydrolase activity, acting on acid phosphorus-nitrogen bonds	GO:0016825	0.0144161	1.84115	223	111	8	21123	MMP8,LTF,MMP9,PRTN3,CTSG,ELANE,HP,LONP2
GO:MF	ion binding	GO:0043167	0.0175586	1.75551	6179	111	53	21123	S100A8,MMP8,LTF,LCN2,S100A9,PGLYRP1,SQSTM1,TNNC2,MMP9,CTSG,NCF4,ELANE,HMOX1,HSPA1A,GCA,MT1,MYL3,SERPINA10,STEAP4,HK3,CYBB,RAC2,APOE,TCN2,ALOX5,LPL,MYO1F,SNCB,NADK,NCF1,GLO1,ARFIP2,QSOX1,ANXA1,PLCB2,SCYL2,STK17B,RNF149,LONP2,COQ7,PGD,ZFP36L1,SRPK1,CPNE2,HK2,MKI67,VAV1,GSTA1,KLF13,EFHD2,MNAT1,MAP2K6,NDNF
GO:MF	sulfur compound binding	GO:1901681	0.0324486	1.4888	250	111	8	21123	LTF,CTSG,ELANE,SERPINA10,APOE,LPL,GSTA1,NDNF
GO:MF	oxidoreductase activity, acting on NAD(P)H, oxygen as acceptor	GO:0050664	0.0374199	1.4269	15	111	3	21123	NCF2,CYBB,NCF1
GO:MF	monosaccharide binding	GO:0048029	0.041612	1.38078	81	111	5	21123	HK3,SLC2A3,SFTPD,HK2,G6PDX
GO:BP	response to stress	GO:0006950	1.62806e-11	10.7883	3744	110	55	21207	BPIFB1,SAA2,CAMP,S100A8,MMP8,LTF,LCN2,CHIL3,S100A9,PGLYRP1,NGP,SQSTM1,MMP9,CD177,CD14,IFRD1,CTSG,ELANE,HMOX1,CHIL1,HSPA1A,MT1,SERPINA10,C5AR1,HK3,CYBB,APOE,SDC4,CD55,LYZ2,ALOX5,LPL,SEMA7A,SFTPD,EZH2,NCF1,MUSTN1,SFN,ANXA1,HP,CEBPB,APBB1,COQ7,ZFP36L1,HK2,VAV1,CTSL,G6PDX,PARP10,MNAT1,MAP2K6,NDNF,SCGB1A1,VDAC1,PRG2
GO:BP	defense response	GO:0006952	1.52443e-09	8.81689	1629	110	34	21207	BPIFB1,SAA2,CAMP,S100A8,MMP8,LTF,LCN2,CHIL3,S100A9,PGLYRP1,NGP,CD177,CD14,CTSG,ELANE,HMOX1,CHIL1,C5AR1,CYBB,APOE,CD55,LYZ2,ALOX5,LPL,SEMA7A,SFTPD,NCF1,ANXA1,HP,CEBPB,VAV1,SCGB1A1,VDAC1,PRG2
GO:BP	inflammatory response	GO:0006954	1.95871e-08	7.70803	705	110	22	21207	SAA2,CAMP,S100A8,MMP8,CHIL3,S100A9,PGLYRP1,CD14,ELANE,HMOX1,CHIL1,C5AR1,CYBB,APOE,ALOX5,LPL,SEMA7A,NCF1,ANXA1,HP,CEBPB,SCGB1A1
GO:BP	immune system process	GO:0002376	7.34587e-07	6.13396	2632	110	39	21207	BPIFB1,CAMP,S100A8,MMP8,LTF,LCN2,S100A9,PGLYRP1,SQSTM1,RETNLG,MMP9,CD177,CD14,PRTN3,CTSG,ELANE,HMOX1,C5AR1,SKAP2,CYBB,RAC2,APOE,SDC4,CD55,PRAM1,SEMA7A,NUDT21,SFTPD,NCF1,GLO1,ANXA1,HP,CEBPB,ZFP36L1,VAV1,KLF13,G6PDX,SCGB1A1,PRG2
GO:BP	cellular response to chemical stimulus	GO:0070887	3.47725e-06	5.45876	3033	110	41	21207	SAA2,CAMP,S100A8,LTF,LCN2,LY6G,S100A9,RETNLG,MMP9,CD14,CTSG,HMOX1,CHIL1,NCF2,HSPA1A,MT1,HVCN1,C5AR1,HK3,CYBB,RAC2,APOE,LPL,NADK,EZH2,NCF1,ANXA1,HP,SORBS2,CEBPB,RNF149,COQ7,ZFP36L1,CPNE2,HK2,VAV1,RPS16,GSTA1,G6PDX,MAP2K6,NDNF
GO:BP	response to other organism	GO:0051707	1.25186e-05	4.90245	1486	110	27	21207	BPIFB1,CAMP,S100A8,LTF,LCN2,S100A9,PGLYRP1,CD177,CD14,CTSG,ELANE,NCF2,C5AR1,CYBB,APOE,CD55,LYZ2,LPL,SFTPD,NCF1,ANXA1,HP,CEBPB,VAV1,GSTA1,SCGB1A1,PRG2
GO:BP	response to external biotic stimulus	GO:0043207	1.30671e-05	4.88382	1489	110	27	21207	BPIFB1,CAMP,S100A8,LTF,LCN2,S100A9,PGLYRP1,CD177,CD14,CTSG,ELANE,NCF2,C5AR1,CYBB,APOE,CD55,LYZ2,LPL,SFTPD,NCF1,ANXA1,HP,CEBPB,VAV1,GSTA1,SCGB1A1,PRG2
GO:BP	negative regulation of biological process	GO:0048519	1.52384e-05	4.81706	5389	110	56	21207	BPIFB1,MMP8,LTF,PGLYRP1,NGP,SQSTM1,MMP9,PRTN3,IFRD1,SERPINA3M,ELANE,HMOX1,HSPA1A,MT1,HIST1H1C,SERPINA10,C5AR1,ARHGDIB,IRX1,SKAP2,HK3,APOE,SDC4,CD55,LPL,SEMA7A,SFTPD,SNCB,EZH2,GLO1,SFN,QSOX1,ANXA1,PLCB2,SCYL2,HP,CEBPB,RNF149,MBP,APBB1,COQ7,ZFP36L1,SRPK1,HK2,CTSL,KLF13,G6PDX,N4BP1,PARP10,MNAT1,MAP2K6,UPK3B,NDNF,SCGB1A1,VDAC1,PRG2
GO:BP	cytokine production	GO:0001816	1.65314e-05	4.78169	745	110	19	21207	CAMP,MMP8,LTF,PGLYRP1,CD14,ELANE,HMOX1,CHIL1,C5AR1,CYBB,LPL,SEMA7A,SFTPD,ANXA1,CEBPB,MBP,G6PDX,SCGB1A1,PRG2
GO:BP	defense response to other organism	GO:0098542	1.77292e-05	4.75131	1107	110	23	21207	BPIFB1,CAMP,S100A8,LTF,LCN2,S100A9,PGLYRP1,CD177,CD14,CTSG,ELANE,C5AR1,CYBB,APOE,CD55,LYZ2,SFTPD,NCF1,ANXA1,HP,CEBPB,VAV1,PRG2
GO:BP	response to biotic stimulus	GO:0009607	1.80867e-05	4.74264	1512	110	27	21207	BPIFB1,CAMP,S100A8,LTF,LCN2,S100A9,PGLYRP1,CD177,CD14,CTSG,ELANE,NCF2,C5AR1,CYBB,APOE,CD55,LYZ2,LPL,SFTPD,NCF1,ANXA1,HP,CEBPB,VAV1,GSTA1,SCGB1A1,PRG2
GO:BP	reactive oxygen species metabolic process	GO:0072593	4.06339e-05	4.39111	277	110	12	21207	MMP8,CD177,NCF4,NCF2,CYBB,NCF1,HP,COQ7,HK2,VAV1,G6PDX,VDAC1
GO:BP	modification of morphology or physiology of other organism	GO:0035821	4.09133e-05	4.38814	172	110	10	21207	CAMP,LTF,S100A9,PGLYRP1,MMP9,CTSG,ELANE,APOE,SFTPD,NCF1
GO:BP	response to stimulus	GO:0050896	4.52946e-05	4.34395	9898	110	80	21207	OBP1B,BPIFB1,SAA2,OBP1A,CAMP,S100A8,MMP8,LTF,LCN2,LY6G,CHIL3,S100A9,PGLYRP1,NGP,SQSTM1,RETNLG,MMP9,CD177,CD14,IFRD1,CTSG,SERPINA3M,ELANE,HMOX1,CHIL1,NCF2,HSPA1A,MT1,HVCN1,SERPINA10,C5AR1,ARHGDIB,HK3,CYBB,RAC2,APOE,TCN2,SDC4,CD55,LYZ2,ALOX5,PRAM1,LPL,SEMA7A,SFTPD,NADK,EZH2,NCF1,MUSTN1,SFN,ANXA1,PLCB2,SCYL2,HP,SORBS2,CEBPB,STK17B,RNF149,LONP2,MBP,APBB1,COQ7,ZFP36L1,SRPK1,CPNE2,RPL18A,HK2,VAV1,RPS16…
GO:BP	regulation of multicellular organismal process	GO:0051239	4.90108e-05	4.30971	3181	110	40	21207	CAMP,MMP8,LTF,LCN2,S100A9,PGLYRP1,NGP,MAFF,TNNC2,MMP9,CD14,IFRD1,ELANE,HMOX1,CHIL1,MYL3,C5AR1,ARHGDIB,CYBB,APOE,ALOX5,LPL,SEMA7A,NUDT21,SFTPD,EZH2,MUSTN1,SFN,ANXA1,CEBPB,MBP,APBB1,ZFP36L1,HK2,KLF13,G6PDX,MAP2K6,NDNF,SCGB1A1,PRG2
GO:BP	response to external stimulus	GO:0009605	7.05364e-05	4.15159	2822	110	37	21207	BPIFB1,SAA2,CAMP,S100A8,MMP8,LTF,LCN2,S100A9,PGLYRP1,RETNLG,MMP9,CD177,CD14,CTSG,ELANE,HMOX1,CHIL1,NCF2,C5AR1,CYBB,RAC2,APOE,CD55,LYZ2,LPL,SEMA7A,SFTPD,NCF1,ANXA1,HP,CEBPB,APBB1,VAV1,CTSL,GSTA1,SCGB1A1,PRG2
GO:BP	programmed cell death	GO:0012501	0.000117106	3.93142	1999	110	30	21207	S100A8,LTF,LCN2,S100A9,PGLYRP1,SQSTM1,MMP9,HMOX1,CHIL1,NCF2,MT1,C5AR1,HK3,APOE,SNCB,NCF1,GLO1,SFN,ANXA1,CEBPB,STK17B,APBB1,ZFP36L1,HK2,CTSL,G6PDX,MNAT1,MAP2K6,NDNF,VDAC1
GO:BP	modification of morphology or physiology of other organism involved in symbiotic interaction	GO:0051817	0.000118509	3.92625	103	110	8	21207	CAMP,LTF,MMP9,CTSG,ELANE,APOE,SFTPD,NCF1
GO:BP	regulation of cytokine production	GO:0001817	0.000123048	3.90993	672	110	17	21207	CAMP,MMP8,LTF,PGLYRP1,CD14,ELANE,HMOX1,C5AR1,CYBB,LPL,SEMA7A,SFTPD,ANXA1,CEBPB,MBP,SCGB1A1,PRG2
GO:BP	response to oxygen-containing compound	GO:1901700	0.000127929	3.89303	1774	110	28	21207	CAMP,LTF,LCN2,LY6G,MMP9,CD14,CTSG,SERPINA3M,ELANE,HMOX1,NCF2,MT1,C5AR1,HK3,CYBB,LPL,NADK,EZH2,NCF1,ANXA1,HP,SORBS2,CEBPB,ZFP36L1,CTSL,G6PDX,MAP2K6,SCGB1A1
GO:BP	response to inorganic substance	GO:0010035	0.000135982	3.86652	595	110	16	21207	LCN2,MMP9,CD14,HMOX1,MT1,HVCN1,HK3,CYBB,EZH2,NCF1,ANXA1,HP,APBB1,CPNE2,MNAT1,SCGB1A1
GO:BP	regulation of immune system process	GO:0002682	0.000150787	3.82163	1454	110	25	21207	BPIFB1,MMP8,LTF,PGLYRP1,MMP9,CD177,CD14,CTSG,ELANE,HMOX1,C5AR1,RAC2,APOE,SDC4,CD55,PRAM1,SEMA7A,NUDT21,SFTPD,ANXA1,CEBPB,ZFP36L1,VAV1,KLF13,SCGB1A1
GO:BP	cell death	GO:0008219	0.000162278	3.78974	2149	110	31	21207	S100A8,LTF,LCN2,S100A9,PGLYRP1,SQSTM1,MMP9,HMOX1,CHIL1,NCF2,MT1,C5AR1,HK3,APOE,SNCB,NCF1,GLO1,SFN,ANXA1,HP,CEBPB,STK17B,APBB1,ZFP36L1,HK2,CTSL,G6PDX,MNAT1,MAP2K6,NDNF,VDAC1
GO:BP	cellular response to toxic substance	GO:0097237	0.00016277	3.78843	254	110	11	21207	S100A8,LCN2,S100A9,HMOX1,HK3,CYBB,APOE,EZH2,ANXA1,HP,GSTA1
GO:BP	modification by host of symbiont morphology or physiology	GO:0051851	0.000229014	3.64014	75	110	7	21207	CAMP,LTF,CTSG,ELANE,APOE,SFTPD,NCF1
GO:BP	regulation of localization	GO:0032879	0.000330332	3.48105	2860	110	36	21207	CAMP,S100A8,MMP8,S100A9,SQSTM1,MMP9,CD177,CD14,PRTN3,ELANE,HMOX1,HVCN1,C5AR1,ARHGDIB,CYBB,RAC2,APOE,SDC4,ALOX5,PRAM1,LPL,SEMA7A,SFTPD,NADK,SFN,ANXA1,PLCB2,SCYL2,SORBS2,CEBPB,MBP,APBB1,ZFP36L1,HK2,G6PDX,MAP2K6
GO:BP	transport	GO:0006810	0.000337817	3.47132	4582	110	48	21207	CAMP,S100A8,MMP8,LTF,LCN2,S100A9,MMP9,CD177,CD14,PRTN3,NCF4,ELANE,HMOX1,CHIL1,NCF2,HSPA1A,HVCN1,STEAP4,CYBB,RAC2,APOE,TCN2,SDC4,ALOX5,PRAM1,LPL,SLC2A3,SFTPD,SNCB,NADK,NCF1,ARFIP2,SFN,ANXA1,PLCB2,SCYL2,CEBPB,LONP2,MBP,APBB1,ZFP36L1,HK2,APOBR,VAV1,ATP5E,G6PDX,MAP2K6,VDAC1
GO:BP	interaction with symbiont	GO:0051702	0.000358826	3.44512	80	110	7	21207	CAMP,LTF,CTSG,ELANE,APOE,SFTPD,NCF1
GO:BP	respiratory burst	GO:0045730	0.000382608	3.41725	26	110	5	21207	NCF4,NCF2,CYBB,RAC2,NCF1
GO:BP	organonitrogen compound metabolic process	GO:1901564	0.000402307	3.39544	6385	110	59	21207	CAMP,S100A8,MMP8,LTF,CHIL3,S100A9,PGLYRP1,NGP,SQSTM1,MMP9,PRTN3,CTSG,SERPINA3M,ELANE,HMOX1,CHIL1,NCF2,HSPA1A,HIST1H1C,SERPINA10,C5AR1,HK3,CYBB,RAC2,APOE,SDC4,SEMA7A,SNCB,MSL1,NADK,EZH2,NCF1,GLO1,MUSTN1,SFN,ANXA1,SCYL2,HP,CEBPB,STK17B,RNF149,LONP2,MBP,APBB1,ZFP36L1,SRPK1,RPL18A,HK2,ATP5E,RPS16,CTSL,GSTA1,G6PDX,N4BP1,PARP10,MNAT1,MAP2K6,NDNF,RPL31
GO:BP	defense response to bacterium	GO:0042742	0.00040366	3.39398	411	110	13	21207	CAMP,LTF,LCN2,PGLYRP1,CTSG,ELANE,C5AR1,LYZ2,SFTPD,NCF1,HP,CEBPB,PRG2
GO:BP	response to toxic substance	GO:0009636	0.000416043	3.38086	564	110	15	21207	S100A8,LCN2,S100A9,CD14,HMOX1,MT1,HK3,CYBB,APOE,EZH2,ANXA1,HP,MBP,GSTA1,G6PDX
GO:BP	metabolic process	GO:0008152	0.000480461	3.31834	11182	110	84	21207	CAMP,S100A8,MMP8,LTF,LCN2,CHIL3,S100A9,PGLYRP1,NGP,SQSTM1,MAFF,MMP9,CD177,PRTN3,IFRD1,CTSG,SERPINA3M,NCF4,ELANE,HMOX1,CHIL1,NCF2,HSPA1A,HIST1H1C,SERPINA10,C5AR1,IRX1,STEAP4,HK3,CYBB,RAC2,APOE,SDC4,LYZ2,ALOX5,LPL,SEMA7A,NUDT21,SNCB,MSL1,NADK,ADPGK,EZH2,COMTD1,NCF1,GLO1,MUSTN1,SFN,QSOX1,UTP20,ANXA1,PLCB2,SCYL2,HP,CEBPB,STK17B,RNF149,LONP2,MBP,APBB1,COQ7,PGD,UQCRQ,ZFP36L1,SRPK1,RPL18A,HK2,APOBR,VAV1…
GO:BP	localization	GO:0051179	0.000499568	3.30141	6084	110	57	21207	SAA2,CAMP,S100A8,MMP8,LTF,LCN2,S100A9,SQSTM1,RETNLG,MMP9,CD177,CD14,PRTN3,NCF4,ELANE,HMOX1,CHIL1,NCF2,HSPA1A,HVCN1,C5AR1,ARHGDIB,STEAP4,CYBB,RAC2,APOE,TCN2,SDC4,ALOX5,PRAM1,LPL,SLC2A3,SEMA7A,SFTPD,SNCB,NADK,EZH2,NCF1,ARFIP2,SFN,ANXA1,PLCB2,SCYL2,SORBS2,CEBPB,LONP2,MBP,APBB1,ZFP36L1,HK2,APOBR,VAV1,ATP5E,G6PDX,MAP2K6,NDNF,VDAC1
GO:BP	negative regulation of cellular process	GO:0048523	0.000628211	3.20189	4828	110	49	21207	BPIFB1,LTF,PGLYRP1,NGP,SQSTM1,MMP9,IFRD1,SERPINA3M,ELANE,HMOX1,HSPA1A,MT1,HIST1H1C,SERPINA10,C5AR1,ARHGDIB,IRX1,SKAP2,HK3,APOE,SDC4,LPL,SEMA7A,SFTPD,SNCB,EZH2,GLO1,SFN,QSOX1,ANXA1,PLCB2,SCYL2,HP,CEBPB,RNF149,MBP,APBB1,COQ7,ZFP36L1,HK2,CTSL,KLF13,G6PDX,N4BP1,PARP10,MNAT1,NDNF,SCGB1A1,VDAC1
GO:BP	response to bacterium	GO:0009617	0.000684605	3.16456	850	110	18	21207	CAMP,LTF,LCN2,PGLYRP1,CD14,CTSG,ELANE,NCF2,C5AR1,LYZ2,LPL,SFTPD,NCF1,HP,CEBPB,GSTA1,SCGB1A1,PRG2
GO:BP	interspecies interaction between organisms	GO:0044419	0.000769715	3.11367	435	110	13	21207	CAMP,LTF,S100A9,PGLYRP1,MMP9,CTSG,ELANE,APOE,CD55,SFTPD,NCF1,SRPK1,PARP10
GO:BP	cellular response to cadmium ion	GO:0071276	0.000815309	3.08868	30	110	5	21207	MMP9,HMOX1,MT1,CYBB,NCF1
GO:BP	establishment of localization	GO:0051234	0.000842455	3.07445	4717	110	48	21207	CAMP,S100A8,MMP8,LTF,LCN2,S100A9,MMP9,CD177,CD14,PRTN3,NCF4,ELANE,HMOX1,CHIL1,NCF2,HSPA1A,HVCN1,STEAP4,CYBB,RAC2,APOE,TCN2,SDC4,ALOX5,PRAM1,LPL,SLC2A3,SFTPD,SNCB,NADK,NCF1,ARFIP2,SFN,ANXA1,PLCB2,SCYL2,CEBPB,LONP2,MBP,APBB1,ZFP36L1,HK2,APOBR,VAV1,ATP5E,G6PDX,MAP2K6,VDAC1
GO:BP	symbiotic process	GO:0044403	0.000857326	3.06685	367	110	12	21207	CAMP,LTF,PGLYRP1,MMP9,CTSG,ELANE,APOE,CD55,SFTPD,NCF1,SRPK1,PARP10
GO:BP	response to chemical	GO:0042221	0.000871381	3.05979	5516	110	53	21207	SAA2,CAMP,S100A8,LTF,LCN2,LY6G,S100A9,RETNLG,MMP9,CD14,CTSG,SERPINA3M,ELANE,HMOX1,CHIL1,NCF2,HSPA1A,MT1,HVCN1,C5AR1,HK3,CYBB,RAC2,APOE,TCN2,LPL,SEMA7A,NADK,EZH2,NCF1,ANXA1,PLCB2,HP,SORBS2,CEBPB,RNF149,LONP2,MBP,APBB1,COQ7,ZFP36L1,CPNE2,RPL18A,HK2,VAV1,RPS16,CTSL,GSTA1,G6PDX,MNAT1,MAP2K6,NDNF,SCGB1A1
GO:BP	myeloid leukocyte mediated immunity	GO:0002444	0.000872491	3.05924	91	110	7	21207	CD177,CTSG,ELANE,HMOX1,RAC2,PRAM1,NCF1
GO:BP	regulation of transport	GO:0051049	0.000878083	3.05646	1947	110	28	21207	CAMP,S100A8,MMP8,S100A9,MMP9,CD177,CD14,PRTN3,HMOX1,HVCN1,CYBB,RAC2,APOE,SDC4,ALOX5,PRAM1,LPL,SFTPD,NADK,SFN,ANXA1,SCYL2,CEBPB,MBP,APBB1,HK2,G6PDX,MAP2K6
GO:BP	positive regulation of transport	GO:0051050	0.00092797	3.03247	1063	110	20	21207	CAMP,S100A8,MMP8,S100A9,CD177,CD14,APOE,SDC4,ALOX5,LPL,SFTPD,NADK,SFN,ANXA1,SCYL2,CEBPB,MBP,APBB1,G6PDX,MAP2K6
GO:BP	apoptotic process	GO:0006915	0.000974255	3.01133	1957	110	28	21207	S100A8,LTF,LCN2,S100A9,PGLYRP1,SQSTM1,MMP9,HMOX1,CHIL1,NCF2,MT1,C5AR1,APOE,SNCB,NCF1,GLO1,SFN,ANXA1,CEBPB,STK17B,APBB1,ZFP36L1,HK2,G6PDX,MNAT1,MAP2K6,NDNF,VDAC1
GO:BP	neutrophil mediated immunity	GO:0002446	0.00114265	2.94209	32	110	5	21207	CD177,CTSG,ELANE,PRAM1,NCF1
GO:BP	disruption of cells of other organism	GO:0044364	0.00125313	2.902	60	110	6	21207	CAMP,LTF,PGLYRP1,CTSG,ELANE,NCF1
GO:BP	killing of cells of other organism	GO:0031640	0.00125313	2.902	60	110	6	21207	CAMP,LTF,PGLYRP1,CTSG,ELANE,NCF1
GO:BP	cellular metabolic process	GO:0044237	0.00145355	2.83757	10155	110	78	21207	CAMP,S100A8,MMP8,LTF,CHIL3,S100A9,NGP,SQSTM1,MAFF,MMP9,CD177,IFRD1,CTSG,SERPINA3M,NCF4,ELANE,HMOX1,CHIL1,NCF2,HSPA1A,HIST1H1C,SERPINA10,C5AR1,IRX1,STEAP4,HK3,CYBB,RAC2,APOE,SDC4,ALOX5,LPL,SEMA7A,NUDT21,SNCB,MSL1,NADK,ADPGK,EZH2,NCF1,GLO1,MUSTN1,SFN,QSOX1,UTP20,ANXA1,PLCB2,SCYL2,HP,CEBPB,STK17B,RNF149,LONP2,MBP,APBB1,COQ7,PGD,UQCRQ,ZFP36L1,SRPK1,RPL18A,HK2,APOBR,VAV1,ATP5E,RPS16,CTSL,GSTA1,KLF13,G…
GO:BP	defense response to fungus	GO:0050832	0.0015659	2.80524	34	110	5	21207	CAMP,LTF,CTSG,ELANE,NCF1
GO:BP	positive regulation of multicellular organismal process	GO:0051240	0.00164435	2.784	1887	110	27	21207	CAMP,MMP8,LTF,LCN2,S100A9,MMP9,CD14,ELANE,HMOX1,CHIL1,C5AR1,CYBB,APOE,ALOX5,LPL,SEMA7A,NUDT21,EZH2,MUSTN1,ANXA1,CEBPB,MBP,APBB1,ZFP36L1,HK2,NDNF,PRG2
GO:BP	granulocyte migration	GO:0097530	0.00165817	2.78037	145	110	8	21207	S100A8,S100A9,CD177,PRTN3,C5AR1,RAC2,ANXA1,VAV1
GO:BP	positive regulation of biological process	GO:0048518	0.00238284	2.6229	6184	110	56	21207	BPIFB1,CAMP,S100A8,MMP8,LTF,LCN2,S100A9,PGLYRP1,SQSTM1,MAFF,MMP9,CD177,CD14,IFRD1,CTSG,ELANE,HMOX1,CHIL1,NCF2,HSPA1A,HIST1H1C,C5AR1,CYBB,RAC2,APOE,SDC4,CD55,ALOX5,PRAM1,LPL,SEMA7A,NUDT21,SFTPD,NADK,EZH2,NCF1,MUSTN1,SFN,ANXA1,SCYL2,HP,CEBPB,STK17B,MBP,APBB1,COQ7,ZFP36L1,SRPK1,HK2,VAV1,KLF13,G6PDX,MNAT1,MAP2K6,NDNF,PRG2
GO:BP	NADP metabolic process	GO:0006739	0.00242286	2.61567	37	110	5	21207	NCF2,NADK,NCF1,PGD,G6PDX
GO:BP	myeloid leukocyte migration	GO:0097529	0.00248077	2.60541	207	110	9	21207	S100A8,S100A9,RETNLG,CD177,PRTN3,C5AR1,RAC2,ANXA1,VAV1
GO:BP	leukocyte migration	GO:0050900	0.00320118	2.49469	343	110	11	21207	S100A8,S100A9,RETNLG,MMP9,CD177,PRTN3,ELANE,C5AR1,RAC2,ANXA1,VAV1
GO:BP	positive regulation of immune system process	GO:0002684	0.00342093	2.46586	1052	110	19	21207	BPIFB1,MMP8,LTF,PGLYRP1,MMP9,CD177,CD14,CTSG,ELANE,HMOX1,C5AR1,RAC2,CD55,PRAM1,SEMA7A,NUDT21,ANXA1,ZFP36L1,VAV1
GO:BP	regulation of molecular function	GO:0065009	0.00357249	2.44703	2875	110	34	21207	S100A8,MMP8,LTF,LY6G,S100A9,NGP,MMP9,PRTN3,IFRD1,SERPINA3M,NCF4,HMOX1,CHIL1,NCF2,SERPINA10,C5AR1,ARHGDIB,RAC2,APOE,SDC4,CD55,ALOX5,SFTPD,EZH2,NCF1,SFN,ANXA1,HP,MBP,VAV1,PARP10,MNAT1,MAP2K6,SCGB1A1
GO:BP	disruption by host of symbiont cells	GO:0051852	0.0046317	2.33426	19	110	4	21207	CAMP,CTSG,ELANE,NCF1
GO:BP	killing by host of symbiont cells	GO:0051873	0.0046317	2.33426	19	110	4	21207	CAMP,CTSG,ELANE,NCF1
GO:BP	regulation of multicellular organismal development	GO:2000026	0.005061	2.29576	2126	110	28	21207	CAMP,LTF,S100A9,PGLYRP1,NGP,MAFF,MMP9,IFRD1,HMOX1,CHIL1,C5AR1,ARHGDIB,CYBB,APOE,SEMA7A,NUDT21,EZH2,MUSTN1,SFN,ANXA1,CEBPB,MBP,APBB1,ZFP36L1,HK2,KLF13,G6PDX,NDNF
GO:BP	neutrophil migration	GO:1990266	0.00536121	2.27074	119	110	7	21207	S100A8,S100A9,CD177,PRTN3,C5AR1,RAC2,VAV1
GO:BP	defense response to Gram-positive bacterium	GO:0050830	0.0056692	2.24648	120	110	7	21207	CAMP,LTF,PGLYRP1,CTSG,C5AR1,LYZ2,NCF1
GO:BP	positive regulation of cytokine production	GO:0001819	0.00624735	2.2043	444	110	12	21207	CAMP,MMP8,CD14,ELANE,C5AR1,CYBB,LPL,SEMA7A,ANXA1,CEBPB,MBP,PRG2
GO:BP	regulation of protein metabolic process	GO:0051246	0.00642998	2.19179	2813	110	33	21207	CAMP,S100A8,MMP8,LTF,S100A9,NGP,SQSTM1,MMP9,SERPINA3M,ELANE,CHIL1,HSPA1A,SERPINA10,C5AR1,CYBB,RAC2,APOE,SDC4,SEMA7A,EZH2,NCF1,MUSTN1,SFN,CEBPB,RNF149,MBP,APBB1,ZFP36L1,G6PDX,N4BP1,PARP10,MNAT1,MAP2K6
GO:BP	positive regulation of angiogenesis	GO:0045766	0.00651111	2.18634	174	110	8	21207	CAMP,MMP9,HMOX1,CHIL1,C5AR1,CYBB,ANXA1,HK2
GO:BP	regulation of secretion	GO:0051046	0.00655578	2.18338	895	110	17	21207	CAMP,S100A8,MMP8,S100A9,CD177,CD14,HMOX1,RAC2,APOE,SDC4,PRAM1,LPL,NADK,ANXA1,MBP,APBB1,MAP2K6
GO:BP	antimicrobial humoral response	GO:0019730	0.00705296	2.15163	124	110	7	21207	CAMP,LTF,S100A9,PGLYRP1,CTSG,ELANE,SFTPD
GO:BP	response to oxidative stress	GO:0006979	0.00716657	2.14469	450	110	12	21207	LCN2,MMP9,HMOX1,HK3,APOE,EZH2,NCF1,ANXA1,HP,COQ7,G6PDX,SCGB1A1
GO:BP	oxidoreduction coenzyme metabolic process	GO:0006733	0.00734154	2.13421	46	110	5	21207	NCF2,NADK,NCF1,COQ7,G6PDX
GO:BP	phosphorylation	GO:0016310	0.00734633	2.13393	2296	110	29	21207	CAMP,MMP8,LTF,SQSTM1,MMP9,CTSG,CHIL1,C5AR1,HK3,RAC2,APOE,SDC4,SEMA7A,NADK,ADPGK,EZH2,NCF1,SFN,SCYL2,STK17B,RNF149,MBP,COQ7,UQCRQ,ZFP36L1,SRPK1,HK2,MNAT1,MAP2K6
GO:BP	disruption of cells of other organism involved in symbiotic interaction	GO:0051818	0.00863695	2.06364	22	110	4	21207	CAMP,CTSG,ELANE,NCF1
GO:BP	killing of cells in other organism involved in symbiotic interaction	GO:0051883	0.00863695	2.06364	22	110	4	21207	CAMP,CTSG,ELANE,NCF1
GO:BP	response to reactive oxygen species	GO:0000302	0.00864069	2.06345	241	110	9	21207	LCN2,MMP9,HMOX1,HK3,EZH2,NCF1,ANXA1,HP,SCGB1A1
GO:BP	positive regulation of cellular metabolic process	GO:0031325	0.00948129	2.02313	3285	110	36	21207	CAMP,S100A8,MMP8,LTF,S100A9,SQSTM1,MAFF,MMP9,CD177,IFRD1,ELANE,HMOX1,CHIL1,HSPA1A,HIST1H1C,C5AR1,CYBB,APOE,SDC4,ALOX5,SEMA7A,NUDT21,EZH2,NCF1,MUSTN1,ANXA1,SCYL2,CEBPB,MBP,APBB1,COQ7,ZFP36L1,HK2,KLF13,MNAT1,MAP2K6
GO:BP	regulation of catalytic activity	GO:0050790	0.00972424	2.01214	2199	110	28	21207	S100A8,LTF,S100A9,NGP,MMP9,PRTN3,SERPINA3M,NCF4,CHIL1,NCF2,SERPINA10,C5AR1,ARHGDIB,RAC2,APOE,SDC4,CD55,ALOX5,EZH2,NCF1,SFN,ANXA1,HP,MBP,VAV1,MNAT1,MAP2K6,SCGB1A1
GO:BP	cell killing	GO:0001906	0.00984342	2.00685	184	110	8	21207	CAMP,LTF,PGLYRP1,CTSG,ELANE,CD55,NCF1,VAV1
GO:BP	glucose 6-phosphate metabolic process	GO:0051156	0.0104135	1.9824	23	110	4	21207	HK3,PGD,HK2,G6PDX
GO:BP	leukocyte cell-cell adhesion	GO:0007159	0.0112142	1.95023	317	110	10	21207	S100A8,S100A9,CD177,ELANE,RAC2,SDC4,SFTPD,ANXA1,CEBPB,SCGB1A1
GO:BP	regulation of biological quality	GO:0065008	0.0114001	1.94309	3898	110	40	21207	MMP8,LTF,LCN2,S100A9,SQSTM1,MMP9,IFRD1,HMOX1,NCF2,HSPA1A,MT1,MYL3,SERPINA10,C5AR1,STEAP4,HK3,RAC2,APOE,ALOX5,LPL,SEMA7A,SFTPD,NADK,EZH2,SFN,QSOX1,ANXA1,PLCB2,SORBS2,CEBPB,RNF149,MBP,APBB1,ZFP36L1,HK2,VAV1,KLF13,G6PDX,MAP2K6,SCGB1A1
GO:BP	regulation of cellular metabolic process	GO:0031323	0.011856	1.92606	5972	110	53	21207	CAMP,S100A8,MMP8,LTF,S100A9,NGP,SQSTM1,MAFF,MMP9,CD177,IFRD1,SERPINA3M,ELANE,HMOX1,CHIL1,HSPA1A,HIST1H1C,SERPINA10,C5AR1,IRX1,CYBB,RAC2,APOE,SDC4,ALOX5,SEMA7A,NUDT21,EZH2,NCF1,GLO1,MUSTN1,SFN,QSOX1,ANXA1,SCYL2,HP,CEBPB,RNF149,LONP2,MBP,APBB1,COQ7,ZFP36L1,SRPK1,HK2,KLF13,G6PDX,N4BP1,PARP10,MNAT1,MAP2K6,SCGB1A1,VDAC1
GO:BP	response to fungus	GO:0009620	0.0123246	1.90923	51	110	5	21207	CAMP,LTF,CTSG,ELANE,NCF1
GO:BP	regulation of defense response	GO:0031347	0.0124771	1.90389	649	110	14	21207	BPIFB1,S100A8,MMP8,LTF,S100A9,PGLYRP1,CD14,APOE,LPL,SEMA7A,ANXA1,CEBPB,VAV1,SCGB1A1
GO:BP	negative regulation of immune system process	GO:0002683	0.0126759	1.89702	476	110	12	21207	BPIFB1,LTF,PGLYRP1,HMOX1,SDC4,CD55,SFTPD,ANXA1,CEBPB,ZFP36L1,KLF13,SCGB1A1
GO:BP	negative regulation of cytokine production	GO:0001818	0.0132149	1.87894	254	110	9	21207	MMP8,LTF,PGLYRP1,ELANE,HMOX1,SFTPD,ANXA1,SCGB1A1,PRG2
GO:BP	regulation of neuron apoptotic process	GO:0043523	0.0136397	1.86519	255	110	9	21207	HMOX1,NCF2,MT1,C5AR1,APOE,SNCB,CEBPB,G6PDX,NDNF
GO:BP	positive regulation of vasculature development	GO:1904018	0.0150762	1.82171	195	110	8	21207	CAMP,MMP9,HMOX1,CHIL1,C5AR1,CYBB,ANXA1,HK2
GO:BP	multi-organism process	GO:0051704	0.0162572	1.78895	2797	110	32	21207	BPIFB1,CAMP,S100A8,LTF,LCN2,S100A9,PGLYRP1,MMP9,CD177,CD14,CTSG,ELANE,NCF2,C5AR1,ARHGDIB,CYBB,APOE,CD55,LYZ2,LPL,SFTPD,NCF1,ANXA1,HP,CEBPB,SRPK1,VAV1,CTSL,GSTA1,PARP10,SCGB1A1,PRG2
GO:BP	negative regulation of cell activation	GO:0050866	0.0168554	1.77326	198	110	8	21207	PGLYRP1,HMOX1,APOE,SDC4,SFTPD,ANXA1,CEBPB,SCGB1A1
GO:BP	phosphate-containing compound metabolic process	GO:0006796	0.0178853	1.7475	3090	110	34	21207	CAMP,MMP8,LTF,SQSTM1,MMP9,CTSG,CHIL1,NCF2,C5AR1,HK3,RAC2,APOE,SDC4,SEMA7A,NADK,ADPGK,EZH2,NCF1,SFN,PLCB2,SCYL2,STK17B,RNF149,MBP,COQ7,PGD,UQCRQ,ZFP36L1,SRPK1,HK2,ATP5E,G6PDX,MNAT1,MAP2K6
GO:BP	regulation of immune response	GO:0050776	0.0201638	1.69543	872	110	16	21207	BPIFB1,LTF,PGLYRP1,CD177,CD14,CTSG,ELANE,HMOX1,C5AR1,RAC2,APOE,CD55,PRAM1,SEMA7A,ANXA1,VAV1
GO:BP	phosphorus metabolic process	GO:0006793	0.0208748	1.68038	3112	110	34	21207	CAMP,MMP8,LTF,SQSTM1,MMP9,CTSG,CHIL1,NCF2,C5AR1,HK3,RAC2,APOE,SDC4,SEMA7A,NADK,ADPGK,EZH2,NCF1,SFN,PLCB2,SCYL2,STK17B,RNF149,MBP,COQ7,PGD,UQCRQ,ZFP36L1,SRPK1,HK2,ATP5E,G6PDX,MNAT1,MAP2K6
GO:BP	positive regulation of response to external stimulus	GO:0032103	0.0216118	1.66531	502	110	12	21207	BPIFB1,S100A8,MMP8,LTF,S100A9,PGLYRP1,CD14,C5AR1,RAC2,LPL,CEBPB,VAV1
GO:BP	interleukin-8 secretion	GO:0072606	0.0236023	1.62704	28	110	4	21207	CAMP,CD14,CHIL1,ANXA1
GO:BP	negative regulation of multicellular organismal process	GO:0051241	0.023916	1.62131	1317	110	20	21207	MMP8,LTF,PGLYRP1,NGP,MMP9,IFRD1,ELANE,HMOX1,ARHGDIB,APOE,SEMA7A,SFTPD,ANXA1,APBB1,ZFP36L1,KLF13,G6PDX,MAP2K6,SCGB1A1,PRG2
GO:BP	secretion	GO:0046903	0.0243918	1.61276	1206	110	19	21207	CAMP,S100A8,MMP8,S100A9,CD177,CD14,HMOX1,CHIL1,RAC2,APOE,SDC4,PRAM1,LPL,NADK,ANXA1,MBP,APBB1,HK2,MAP2K6
GO:BP	regulation of inflammatory response	GO:0050727	0.0252728	1.59735	348	110	10	21207	S100A8,MMP8,S100A9,PGLYRP1,APOE,LPL,SEMA7A,ANXA1,CEBPB,SCGB1A1
GO:BP	positive regulation of metabolic process	GO:0009893	0.0253635	1.59579	3576	110	37	21207	CAMP,S100A8,MMP8,LTF,LCN2,S100A9,SQSTM1,MAFF,MMP9,CD177,IFRD1,ELANE,HMOX1,CHIL1,HSPA1A,HIST1H1C,C5AR1,CYBB,APOE,SDC4,ALOX5,SEMA7A,NUDT21,EZH2,NCF1,MUSTN1,ANXA1,SCYL2,CEBPB,MBP,APBB1,COQ7,ZFP36L1,HK2,KLF13,MNAT1,MAP2K6
GO:BP	immune response	GO:0006955	0.0256409	1.59107	1678	110	23	21207	BPIFB1,CAMP,S100A8,LTF,LCN2,S100A9,PGLYRP1,CD177,CD14,CTSG,ELANE,HMOX1,C5AR1,CYBB,RAC2,APOE,CD55,PRAM1,SEMA7A,SFTPD,ANXA1,VAV1,PRG2
GO:BP	regulation of metabolic process	GO:0019222	0.0262455	1.58094	6467	110	55	21207	CAMP,S100A8,MMP8,LTF,LCN2,S100A9,NGP,SQSTM1,MAFF,MMP9,CD177,IFRD1,SERPINA3M,ELANE,HMOX1,CHIL1,HSPA1A,HIST1H1C,SERPINA10,C5AR1,IRX1,CYBB,RAC2,APOE,SDC4,ALOX5,SEMA7A,NUDT21,EZH2,NCF1,GLO1,MUSTN1,SFN,QSOX1,ANXA1,SCYL2,HP,CEBPB,RNF149,LONP2,MBP,APBB1,COQ7,ZFP36L1,SRPK1,HK2,KLF13,G6PDX,N4BP1,PARP10,MNAT1,MAP2K6,UPK3B,SCGB1A1,VDAC1
GO:BP	positive regulation of secretion	GO:0051047	0.0262977	1.58008	512	110	12	21207	CAMP,S100A8,MMP8,S100A9,CD177,CD14,SDC4,LPL,NADK,MBP,APBB1,MAP2K6
GO:BP	nicotinamide nucleotide metabolic process	GO:0046496	0.0272696	1.56432	29	110	4	21207	NCF2,NADK,NCF1,G6PDX
GO:BP	pyridine nucleotide metabolic process	GO:0019362	0.0272696	1.56432	29	110	4	21207	NCF2,NADK,NCF1,G6PDX
GO:BP	response to cadmium ion	GO:0046686	0.0276117	1.55891	60	110	5	21207	MMP9,HMOX1,MT1,CYBB,NCF1
GO:BP	cellular response to oxidative stress	GO:0034599	0.0304694	1.51614	282	110	9	21207	LCN2,MMP9,HMOX1,HK3,EZH2,NCF1,ANXA1,COQ7,G6PDX
GO:BP	cellular response to oxygen-containing compound	GO:1901701	0.030697	1.5129	1226	110	19	21207	CAMP,LTF,LCN2,LY6G,MMP9,CD14,CTSG,MT1,HK3,CYBB,LPL,NADK,EZH2,NCF1,ANXA1,SORBS2,CEBPB,ZFP36L1,MAP2K6
GO:BP	neuron apoptotic process	GO:0051402	0.0322225	1.49184	284	110	9	21207	HMOX1,NCF2,MT1,C5AR1,APOE,SNCB,CEBPB,G6PDX,NDNF
GO:BP	regulation of cell population proliferation	GO:0042127	0.035709	1.44722	1713	110	23	21207	CAMP,LTF,MMP9,ELANE,HMOX1,HSPA1A,C5AR1,SKAP2,RAC2,APOE,SDC4,SFTPD,EZH2,MUSTN1,SFN,ANXA1,CEBPB,ZFP36L1,CTSL,KLF13,PARP10,MNAT1,SCGB1A1
GO:BP	neutrophil mediated killing of bacterium	GO:0070944	0.0402525	1.39521	11	110	3	21207	CTSG,ELANE,NCF1
GO:BP	positive regulation of defense response	GO:0031349	0.0447863	1.34885	372	110	10	21207	BPIFB1,S100A8,MMP8,LTF,S100A9,PGLYRP1,CD14,LPL,CEBPB,VAV1
GO:BP	pyridine-containing compound metabolic process	GO:0072524	0.0462375	1.33501	33	110	4	21207	NCF2,NADK,NCF1,G6PDX
GO:BP	superoxide metabolic process	GO:0006801	0.0474394	1.32386	67	110	5	21207	CD177,NCF4,NCF2,CYBB,NCF1
GO:BP	antibacterial humoral response	GO:0019731	0.0474394	1.32386	67	110	5	21207	CAMP,LTF,CTSG,ELANE,SFTPD
GO:BP	response to antibiotic	GO:0046677	0.0479571	1.31915	375	110	10	21207	LCN2,CD14,HMOX1,HK3,CYBB,EZH2,ANXA1,HP,G6PDX,SCGB1A1
GO:BP	pentose biosynthetic process	GO:0019322	0.0493728	1.30651	2	110	2	21207	PGD,G6PDX
GO:BP	neutrophil mediated killing of gram-positive bacterium	GO:0070946	0.0493728	1.30651	2	110	2	21207	CTSG,NCF1
GO:CC	extracellular region	GO:0005576	5.34001e-06	5.27246	2691	112	37	21244	OBP1B,BPIFB1,SAA2,BPIFB9A,OBP1A,CAMP,S100A8,MMP8,LTF,LCN2,CHIL3,S100A9,PGLYRP1,NGP,RETNLG,MMP9,CD14,SERPINA3M,ELANE,CHIL1,SERPINA10,APOE,TCN2,SDC4,LYZ2,LPL,SEMA7A,SFTPD,SFN,QSOX1,ANXA1,HP,APOBR,CTSL,NDNF,SCGB1A1,PRG2
GO:CC	cytoplasmic part	GO:0044444	8.16485e-06	5.08805	8542	112	74	21244	SAA2,CAMP,S100A8,LTF,LCN2,CHIL3,S100A9,NGP,SQSTM1,MAFF,TNNC2,CD177,CD14,PRTN3,CTSG,NCF4,ELANE,HMOX1,CHIL1,NCF2,HSPA1A,GCA,MT1,MYL3,C5AR1,ARHGDIB,STEAP4,SKAP2,HK3,CYBB,RAC2,APOE,SDC4,LYZ2,ALOX5,SLC2A3,SFTPD,SNCB,NADK,ADPGK,COMTD1,NCF1,GLO1,ARFIP2,SFN,QSOX1,ANXA1,PLCB2,SCYL2,HP,SORBS2,STK17B,LONP2,NCAM1,APBB1,COQ7,PGD,UQCRQ,ZFP36L1,SRPK1,RPL18A,HK2,VAV1,ATP5E,RPS16,CTSL,GSTA1,G6PDX,PARP10,MNAT1,MAP…
GO:CC	extracellular region part	GO:0044421	2.58965e-05	4.58676	2108	112	31	21244	BPIFB1,SAA2,CAMP,S100A8,MMP8,LTF,LCN2,S100A9,PGLYRP1,NGP,RETNLG,MMP9,CD14,SERPINA3M,ELANE,CHIL1,SERPINA10,APOE,TCN2,LYZ2,LPL,SEMA7A,SFTPD,QSOX1,ANXA1,HP,APOBR,CTSL,NDNF,SCGB1A1,PRG2
GO:CC	extracellular space	GO:0005615	2.71231e-05	4.56666	1878	112	29	21244	BPIFB1,SAA2,CAMP,S100A8,MMP8,LTF,LCN2,S100A9,PGLYRP1,NGP,RETNLG,MMP9,CD14,SERPINA3M,ELANE,CHIL1,SERPINA10,APOE,TCN2,LYZ2,LPL,SEMA7A,SFTPD,QSOX1,ANXA1,HP,APOBR,CTSL,SCGB1A1
GO:CC	NADPH oxidase complex	GO:0043020	0.000106285	3.97353	12	112	4	21244	NCF4,NCF2,CYBB,NCF1
GO:CC	secretory granule	GO:0030141	0.000344435	3.46289	393	112	12	21244	CAMP,LTF,NGP,CD177,PRTN3,CTSG,ELANE,NCF2,LYZ2,SLC2A3,CTSL,SCGB1A1
GO:CC	cytoplasm	GO:0005737	0.000390577	3.40829	10842	112	82	21244	SAA2,CAMP,S100A8,LTF,LCN2,CHIL3,S100A9,PGLYRP1,NGP,SQSTM1,MAFF,TNNC2,CD177,CD14,PRTN3,IFRD1,CTSG,NCF4,ELANE,HMOX1,CHIL1,NCF2,HSPA1A,GCA,MT1,MYL3,C5AR1,ARHGDIB,STEAP4,SKAP2,HK3,CYBB,RAC2,APOE,SDC4,LYZ2,ALOX5,SLC2A3,NUDT21,SFTPD,SNCB,NADK,ADPGK,EZH2,COMTD1,NCF1,GLO1,ARFIP2,SFN,QSOX1,ANXA1,PLCB2,SCYL2,HP,SORBS2,CEBPB,STK17B,LONP2,MBP,NCAM1,APBB1,COQ7,PGD,UQCRQ,ZFP36L1,SRPK1,CPNE2,RPL18A,HK2,MKI67,VA…
GO:CC	cytosol	GO:0005829	0.00399207	2.3988	3651	112	38	21244	S100A8,LCN2,S100A9,SQSTM1,PRTN3,NCF4,HMOX1,NCF2,HSPA1A,GCA,MT1,ARHGDIB,SKAP2,HK3,RAC2,APOE,ALOX5,SNCB,NADK,NCF1,GLO1,SFN,ANXA1,PLCB2,NCAM1,PGD,ZFP36L1,SRPK1,RPL18A,HK2,VAV1,RPS16,GSTA1,G6PDX,PARP10,MNAT1,MAP2K6,RPL31
GO:CC	secretory vesicle	GO:0099503	0.00458232	2.33891	594	112	13	21244	CAMP,LTF,NGP,CD177,PRTN3,CTSG,ELANE,NCF2,LYZ2,SLC2A3,CTSL,SCGB1A1,VDAC1
GO:CC	cytoplasmic vesicle	GO:0031410	0.00690794	2.16065	1824	112	24	21244	CAMP,LTF,LCN2,CHIL3,NGP,SQSTM1,CD177,PRTN3,CTSG,NCF4,ELANE,NCF2,C5AR1,STEAP4,CYBB,APOE,LYZ2,SLC2A3,SFTPD,ANXA1,SCYL2,CTSL,SCGB1A1,VDAC1
GO:CC	intracellular vesicle	GO:0097708	0.0071601	2.14508	1828	112	24	21244	CAMP,LTF,LCN2,CHIL3,NGP,SQSTM1,CD177,PRTN3,CTSG,NCF4,ELANE,NCF2,C5AR1,STEAP4,CYBB,APOE,LYZ2,SLC2A3,SFTPD,ANXA1,SCYL2,CTSL,SCGB1A1,VDAC1
GO:CC	rough endoplasmic reticulum	GO:0005791	0.00740796	2.1303	109	112	6	21244	CHIL3,CYBB,LYZ2,SFTPD,NCF1,SCGB1A1
GO:CC	vesicle	GO:0031982	0.00746431	2.12701	1958	112	25	21244	CAMP,LTF,LCN2,CHIL3,NGP,SQSTM1,CD177,PRTN3,CTSG,NCF4,ELANE,NCF2,C5AR1,STEAP4,CYBB,APOE,LYZ2,SLC2A3,SFTPD,QSOX1,ANXA1,SCYL2,CTSL,SCGB1A1,VDAC1
GO:CC	lipoprotein particle	GO:1990777	0.00806712	2.09328	33	112	4	21244	SAA2,APOE,LPL,APOBR
GO:CC	plasma lipoprotein particle	GO:0034358	0.00806712	2.09328	33	112	4	21244	SAA2,APOE,LPL,APOBR
GO:CC	chylomicron	GO:0042627	0.0091862	2.03686	12	112	3	21244	APOE,LPL,APOBR
GO:CC	protein-lipid complex	GO:0032994	0.010239	1.98974	35	112	4	21244	SAA2,APOE,LPL,APOBR
GO:CC	specific granule	GO:0042581	0.0150825	1.82153	14	112	3	21244	CAMP,LTF,NGP
GO:CC	triglyceride-rich plasma lipoprotein particle	GO:0034385	0.0393863	1.40465	19	112	3	21244	APOE,LPL,APOBR
GO:CC	very-low-density lipoprotein particle	GO:0034361	0.0393863	1.40465	19	112	3	21244	APOE,LPL,APOBR
GO:CC	intracellular organelle	GO:0043229	0.045696	1.34012	12157	112	83	21244	SAA2,CAMP,S100A8,LTF,LCN2,CHIL3,S100A9,NGP,SQSTM1,MAFF,TNNC2,CD177,CD14,PRTN3,IFRD1,CTSG,NCF4,ELANE,HMOX1,CHIL1,NCF2,HSPA1A,MT1,HIST1H1C,MYL3,C5AR1,IRX1,STEAP4,SKAP2,HK3,CYBB,RAC2,APOE,SDC4,LYZ2,ALOX5,SLC2A3,NUDT21,SFTPD,MYO1F,SNCB,MSL1,ADPGK,EZH2,COMTD1,NCF1,GLO1,MUSTN1,ARFIP2,SFN,QSOX1,UTP20,ANXA1,PLCB2,SCYL2,HP,SORBS2,CEBPB,STK17B,LONP2,MBP,APBB1,COQ7,PGD,UQCRQ,ZFP36L1,SRPK1,CPNE2,RPL18A,HK2,M…
KEGG	Fluid shear stress and atherosclerosis	KEGG:05418	3.41809e-06	5.46622	138	60	10	8258	SQSTM1,MMP9,HMOX1,NCF2,RAC2,SDC4,NCF1,CTSL,GSTA1,MAP2K6
KEGG	Leukocyte transendothelial migration	KEGG:04670	0.00106156	2.97406	111	60	7	8258	MMP9,NCF4,NCF2,CYBB,RAC2,NCF1,VAV1
KEGG	Phagosome	KEGG:04145	0.0166875	1.77761	171	60	7	8258	CD14,NCF4,NCF2,CYBB,SFTPD,NCF1,CTSL
KEGG	IL-17 signaling pathway	KEGG:04657	0.0318341	1.49711	88	60	5	8258	S100A8,LCN2,S100A9,MMP9,CEBPB
KEGG	Neomycin, kanamycin and gentamicin biosynthesis	KEGG:00524	0.0386055	1.41335	5	60	2	8258	HK3,HK2
REAC	Neutrophil degranulation	REAC:R-MMU-6798695	1.42243e-12	11.847	514	75	27	8639	CAMP,S100A8,MMP8,LTF,LCN2,S100A9,PGLYRP1,MMP9,CD177,CD14,MCEMP1,CTSG,ELANE,CHIL1,HSPA1A,GCA,HVCN1,C5AR1,HK3,CYBB,CD55,LYZ2,ALOX5,SLC2A3,QSOX1,HP,PRG2
REAC	Innate Immune System	REAC:R-MMU-168249	3.16138e-10	9.50012	934	75	32	8639	BPIFB1,CAMP,S100A8,MMP8,LTF,LCN2,S100A9,PGLYRP1,MMP9,CD177,CD14,MCEMP1,CTSG,ELANE,CHIL1,HSPA1A,GCA,HVCN1,C5AR1,HK3,CYBB,CD55,LYZ2,ALOX5,SLC2A3,SFTPD,QSOX1,HP,VAV1,CTSL,MAP2K6,PRG2
REAC	RHO GTPases Activate NADPH Oxidases	REAC:R-MMU-5668599	2.22575e-08	7.65252	18	75	7	8639	S100A8,S100A9,NCF4,NCF2,CYBB,RAC2,NCF1
REAC	Antimicrobial peptides	REAC:R-MMU-6803157	8.31094e-07	6.08035	87	75	10	8639	BPIFB1,CAMP,S100A8,LTF,LCN2,S100A9,PGLYRP1,CTSG,ELANE,LYZ2
REAC	Metal sequestration by antimicrobial proteins	REAC:R-MMU-6799990	1.41643e-06	5.84881	4	75	4	8639	S100A8,LTF,LCN2,S100A9
REAC	Immune System	REAC:R-MMU-168256	5.42417e-06	5.26567	1680	75	36	8639	BPIFB1,CAMP,S100A8,MMP8,LTF,LCN2,S100A9,PGLYRP1,SQSTM1,MMP9,CD177,CD14,MCEMP1,CTSG,NCF4,ELANE,CHIL1,NCF2,HSPA1A,GCA,HVCN1,C5AR1,HK3,CYBB,CD55,LYZ2,ALOX5,SLC2A3,SFTPD,NCF1,QSOX1,HP,VAV1,CTSL,MAP2K6,PRG2
REAC	Cross-presentation of particulate exogenous antigens (phagosomes)	REAC:R-MMU-1236973	4.86033e-05	4.31333	7	75	4	8639	NCF4,NCF2,CYBB,NCF1
REAC	Regulation of TLR by endogenous ligand	REAC:R-MMU-5686938	0.00132736	2.87701	14	75	4	8639	S100A8,S100A9,CD14,SFTPD
REAC	Detoxification of Reactive Oxygen Species	REAC:R-MMU-3299685	0.0285352	1.54462	29	75	4	8639	NCF4,NCF2,CYBB,NCF1
	Use proteins in these pathways to explore the protein-protein interaction by String
